# Supplementary material for: Insights Into MicroRNA-Mediated Regulation of Flowering Time in Cotton Through Small RNA Sequencing
Source: Front Plant Sci. 2022 Mar 31;13:761244. doi: 10.3389/fpls.2022.761244 (PMC9010036; doi:10.3389/fpls.2022.761244)
Supplement: Supplementary file 2 [file Data_Sheet_2.xlsx]

## Sheet: Table S4-target prediction
miRNA ID	Transcript ID	Gene ID	Gene Annoation	Range	Score	GO	KEGG
ghr-MIR164-p3	Gh_A08G176100.1	Gh_A08G176100.1	disease resistance protein RPS2-like	161-181	2.5	GO:0005524(ATP binding);GO:0005634(nucleus);GO:0043531(ADP binding)	ko04626(Plant-pathogen interaction)
ghr-miR399e_1ss7AT	Gh_A08G246600.1			466-485	2.2	-
ghr-miR399e_1ss7AT	Gh_D08G238000.1			466-485	2.2	-
ghr-miR399e_1ss7AT	Gh_A13G228000.1	Gh_A13G228000.1	-	1130-1149	2.5	GO:0004843(thiol-dependent ubiquitin-specific protease activity);GO:0005634(nucleus);GO:0006511(ubiquitin-dependent protein catabolic process);GO:0008270(zinc ion binding);GO:0016579(protein deubiquitination);GO:0036459(thiol-dependent ubiquitinyl hydrolase activity)
ghr-miR399e_1ss7AT	Gh_D13G232100.1	Gh_D13G232100.1	-	1127-1146	2.5	GO:0004843(thiol-dependent ubiquitin-specific protease activity);GO:0005634(nucleus);GO:0006511(ubiquitin-dependent protein catabolic process);GO:0008270(zinc ion binding);GO:0016579(protein deubiquitination);GO:0036459(thiol-dependent ubiquitinyl hydrolase activity)
ghr-miR399d	Gh_A01G163400.1	Gh_A01G163400.1	-	104-124	2.5	GO:0015131(oxaloacetate transmembrane transporter activity);GO:0015140(malate transmembrane transporter activity);GO:0016021(integral component of membrane);GO:0071423(malate transmembrane transport)
ghr-miR399d	Gh_D01G128000.1	Gh_D01G128000.1	serine hydroxymethyltransferase	374-394	2.5	GO:0015131(oxaloacetate transmembrane transporter activity);GO:0015140(malate transmembrane transporter activity);GO:0016021(integral component of membrane);GO:0071423(malate transmembrane transport)	ko00630(Glyoxylate and dicarboxylate metabolism);ko00260(Glycine, serine and threonine metabolism);ko00460(Cyanoamino acid metabolism);ko00670(One carbon pool by folate)
ghr-miR399d	Gh_A06G082900.1	Gh_A06G082900.1	-	608-628	2.5	GO:0004672(protein kinase activity);GO:0005886(plasma membrane);GO:0016301(kinase activity);GO:0016310(phosphorylation)
ghr-miR399d	Gh_A02G013900.1	Gh_A02G013900.1	-	1584-1605	2.5	GO:0008420(CTD phosphatase activity);GO:0016591(DNA-directed RNA polymerase II, holoenzyme);GO:0070940(dephosphorylation of RNA polymerase II C-terminal domain)
ghr-miR399d	Gh_D01G247700.1	Gh_D01G247700.1	-	553-574	2.2	GO:0003677(DNA binding);GO:0003700(DNA binding transcription factor activity);GO:0005634(nucleus);GO:0006351(transcription, DNA-templated);GO:0006355(regulation of transcription, DNA-templated)
ghr-miR399d	Gh_D02G016000.1	Gh_D02G016000.1	-	1343-1364	2.5	GO:0008420(CTD phosphatase activity);GO:0016591(DNA-directed RNA polymerase II, holoenzyme);GO:0070940(dephosphorylation of RNA polymerase II C-terminal domain)
ghr-miR399d	Gh_A07G226300.2	Gh_A07G226300.2	26S proteasome regulatory subunit 4 homolog A	1631-1650	2.5	GO:0008540(proteasome regulatory particle, base subcomplex);GO:0017025(TBP-class protein binding);GO:0030433(ubiquitin-dependent ERAD pathway);GO:0031595(nuclear proteasome complex);GO:0031597(cytosolic proteasome complex);GO:0036402(proteasome-activating ATPase activity);GO:0045899(positive regulation of RNA polymerase II transcriptional preinitiation complex assembly)	ko03050(Proteasome)
ghr-miR399d	Gh_D03G017800.1	Gh_D03G017800.1	-	2215-2236	2.5	GO:0005634(nucleus);GO:0016567(protein ubiquitination)
ghr-miR399d	Gh_A08G143600.1	Gh_A08G143600.1	serine hydroxymethyltransferase	410-430	2.5	GO:0015131(oxaloacetate transmembrane transporter activity);GO:0015140(malate transmembrane transporter activity);GO:0016021(integral component of membrane);GO:0071423(malate transmembrane transport)	ko00630(Glyoxylate and dicarboxylate metabolism);ko00260(Glycine, serine and threonine metabolism);ko00460(Cyanoamino acid metabolism);ko00670(One carbon pool by folate)
ghr-miR399d	Gh_A04G108400.1	Gh_A04G108400.1	-	817-836	2	GO:0003677(DNA binding);GO:0003700(DNA binding transcription factor activity);GO:0005634(nucleus);GO:0006351(transcription, DNA-templated);GO:0006355(regulation of transcription, DNA-templated)
ghr-miR399d	Gh_A12G250400.1	Gh_A12G250400.1	-	152-171	2.5	GO:0003677(DNA binding);GO:0003700(DNA binding transcription factor activity);GO:0005634(nucleus);GO:0006351(transcription, DNA-templated);GO:0006355(regulation of transcription, DNA-templated);GO:0009873(ethylene-activated signaling pathway);GO:0019760(glucosinolate metabolic process);GO:0043565(sequence-specific DNA binding);GO:0044212(transcription regulatory region DNA binding);GO:0045893(pos…
ghr-miR399d	Gh_D12G245200.1	Gh_D12G245200.1	-	259-278	2.5	GO:0003677(DNA binding);GO:0003700(DNA binding transcription factor activity);GO:0005634(nucleus);GO:0006351(transcription, DNA-templated);GO:0006355(regulation of transcription, DNA-templated);GO:0009873(ethylene-activated signaling pathway);GO:0019760(glucosinolate metabolic process);GO:0043565(sequence-specific DNA binding);GO:0044212(transcription regulatory region DNA binding);GO:0045893(pos…
ghr-miR399d	Gh_A05G102500.1	Gh_A05G102500.1	beta-amyrin synthase-like	174-194	2.5	GO:0019745(pentacyclic triterpenoid biosynthetic process);GO:0042300(beta-amyrin synthase activity)	ko00909(Sesquiterpenoid and triterpenoid biosynthesis)
ghr-miR399d	Gh_D09G043600.1	Gh_D09G043600.1	proteasome subunit beta type-2-A-like	392-412	2.5	GO:0015131(oxaloacetate transmembrane transporter activity);GO:0015140(malate transmembrane transporter activity);GO:0016021(integral component of membrane);GO:0071423(malate transmembrane transport)	ko03050(Proteasome)
ghr-miR399d	Gh_A09G133100.1	Gh_A09G133100.1	-	1499-1519	2.5	GO:0015131(oxaloacetate transmembrane transporter activity);GO:0015140(malate transmembrane transporter activity);GO:0016021(integral component of membrane);GO:0071423(malate transmembrane transport)
ghr-miR399d	Gh_D09G124800.1	Gh_D09G124800.1	-	1384-1404	2.5	GO:0015131(oxaloacetate transmembrane transporter activity);GO:0015140(malate transmembrane transporter activity);GO:0016021(integral component of membrane);GO:0071423(malate transmembrane transport)
ghr-miR399d	Gh_D10G003900.1	Gh_D10G003900.1	-	1191-1211	2.2	GO:0003674(molecular_function);GO:0005634(nucleus);GO:0005774(vacuolar membrane);GO:0005829(cytosol);GO:0008150(biological_process)
ghr-MIR7488-p3_1ss16AG	Gh_A06G008600.2	Gh_A06G008600.2	proteasome subunit alpha type-1-B-like	1343-1363	2.5	GO:0000502(proteasome complex);GO:0004298(threonine-type endopeptidase activity);GO:0005634(nucleus);GO:0005737(cytoplasm);GO:0005829(cytosol);GO:0005839(proteasome core complex);GO:0005886(plasma membrane);GO:0006511(ubiquitin-dependent protein catabolic process);GO:0008233(peptidase activity);GO:0009506(plasmodesma)	ko03050(Proteasome)
ghr-MIR7488-p3_1ss16AG	Gh_A06G008600.1	Gh_A06G008600.1	proteasome subunit alpha type-1-B-like	1099-1119	2.5	GO:0000502(proteasome complex);GO:0004298(threonine-type endopeptidase activity);GO:0005634(nucleus);GO:0005737(cytoplasm);GO:0005829(cytosol);GO:0005839(proteasome core complex);GO:0005886(plasma membrane);GO:0006511(ubiquitin-dependent protein catabolic process);GO:0008233(peptidase activity);GO:0009506(plasmodesma)	ko03050(Proteasome)
ghr-MIR7488-p3_1ss16AG	Gh_D05G403700.1	Gh_D05G403700.1	probable calcium-binding protein CML21	588-608	2.5	GO:0005509(calcium ion binding);GO:0005634(nucleus);GO:0005737(cytoplasm)	ko04626(Plant-pathogen interaction)
ghr-MIR7488-p3_1ss16AG	Gh_A07G047000.1	Gh_A07G047000.1	-	754-774	2.5	GO:0003677(DNA binding);GO:0003700(DNA binding transcription factor activity);GO:0005634(nucleus);GO:0006351(transcription, DNA-templated);GO:0006355(regulation of transcription, DNA-templated);GO:0009873(ethylene-activated signaling pathway);GO:0043565(sequence-specific DNA binding);GO:0044212(transcription regulatory region DNA binding)
ghr-MIR7488-p3_1ss16AG	Gh_A11G358500.1	Gh_A11G358500.1	-	3170-3190	2.5	GO:0003779(actin binding);GO:0005515(protein binding);GO:0005737(cytoplasm);GO:0005829(cytosol);GO:0005856(cytoskeleton);GO:0007010(cytoskeleton organization);GO:0051015(actin filament binding);GO:0051017(actin filament bundle assembly);GO:0051693(actin filament capping)
ghr-MIR7488-p3_1ss16AG	Gh_A03G220100.1	Gh_A03G220100.1	-	1062-1082	2	GO:0005634(nucleus);GO:0006397(mRNA processing);GO:0008380(RNA splicing);GO:0019899(enzyme binding);GO:0046872(metal ion binding)
ghr-MIR7488-p3_1ss16AG	Gh_A12G138300.1	Gh_A12G138300.1	-	3324-3344	2	GO:0004519(endonuclease activity);GO:0005634(nucleus);GO:0005777(peroxisome);GO:0010468(regulation of gene expression)
ghr-MIR7488-p3_1ss16AG	Gh_D08G212800.1	Gh_D08G212800.1	-	2264-2284	2	GO:0005516(calmodulin binding);GO:0005886(plasma membrane)
ghr-MIR7488-p3_1ss16AG	Gh_A09G008600.1	Gh_A09G008600.1	auxin response factor 5-like	3823-3843	2	GO:0003677(DNA binding);GO:0003700(DNA binding transcription factor activity);GO:0005515(protein binding);GO:0005634(nucleus);GO:0006351(transcription, DNA-templated);GO:0006355(regulation of transcription, DNA-templated);GO:0009733(response to auxin);GO:0009734(auxin-activated signaling pathway);GO:0009908(flower development)	ko04075(Plant hormone signal transduction)
ghr-MIR7488-p3_1ss16AG	Gh_D09G007700.2	Gh_D09G007700.2	-	1839-1859	2	GO:0005737(cytoplasm);GO:0008150(biological_process);GO:0008270(zinc ion binding)
ghr-MIR7488-p3_1ss16AG	Gh_A09G134400.1	Gh_A09G134400.1	-	250-270	2.5	GO:0003674(molecular_function);GO:0005886(plasma membrane);GO:0009814(defense response, incompatible interaction);GO:0009863(salicylic acid mediated signaling pathway)
ghr-MIR7488-p3_1ss16AG	Gh_D09G126200.1	Gh_D09G126200.1	-	250-270	2.5	GO:0003674(molecular_function);GO:0005829(cytosol);GO:0005886(plasma membrane);GO:0006970(response to osmotic stress);GO:0009737(response to abscisic acid);GO:0009738(abscisic acid-activated signaling pathway);GO:0010116(positive regulation of abscisic acid biosynthetic process);GO:0016021(integral component of membrane);GO:1902074(response to salt)
ghr-MIR7488-p3_1ss16AG	Gh_D10G006300.1	Gh_D10G006300.1	-	1246-1266	2.5	GO:0005737(cytoplasm);GO:0008168(methyltransferase activity)
ghr-MIR7489-p3_2ss20CA24TC	Gh_D01G130400.2	Gh_D01G130400.2	-	1571-1594	2	GO:0009834(plant-type secondary cell wall biogenesis);GO:0010417(glucuronoxylan biosynthetic process);GO:0042285(xylosyltransferase activity)
ghr-MIR7489-p3_2ss20CA24TC	Gh_A13G243200.1			368-391	2.2	-
ghr-MIR7489-p5_1ss11GA	Gh_D01G130400.2	Gh_D01G130400.2	-	1640-1663	2.2	GO:0009834(plant-type secondary cell wall biogenesis);GO:0010417(glucuronoxylan biosynthetic process);GO:0042285(xylosyltransferase activity)
ghr-MIR7489-p5_1ss11GA	Gh_A04G139100.1	Gh_A04G139100.1	-	873-896	2	GO:0002229(defense response to oomycetes);GO:0004674(protein serine/threonine kinase activity);GO:0005515(protein binding);GO:0005524(ATP binding);GO:0005886(plasma membrane);GO:0006468(protein phosphorylation);GO:0010726(positive regulation of hydrogen peroxide metabolic process);GO:0010942(positive regulation of cell death);GO:0016021(integral component of membrane);GO:0016301(kinase activity);…
ghr-MIR7489-p5_1ss11GA	Gh_D04G178700.1	Gh_D04G178700.1	-	915-938	2	GO:0002229(defense response to oomycetes);GO:0004674(protein serine/threonine kinase activity);GO:0005515(protein binding);GO:0005524(ATP binding);GO:0005886(plasma membrane);GO:0006468(protein phosphorylation);GO:0010726(positive regulation of hydrogen peroxide metabolic process);GO:0010942(positive regulation of cell death);GO:0016021(integral component of membrane);GO:0016301(kinase activity);…
ghr-MIR7489-p5_2ss11GA24CT	Gh_D01G130400.2	Gh_D01G130400.2	-	1640-1663	2.5	GO:0009834(plant-type secondary cell wall biogenesis);GO:0010417(glucuronoxylan biosynthetic process);GO:0042285(xylosyltransferase activity)
ghr-MIR7489-p5_2ss11GA24CT	Gh_D07G137000.3	Gh_D07G137000.3	-	7085-7108	2.2	GO:0005634(nucleus);GO:0006357(regulation of transcription by RNA polymerase II);GO:0007010(cytoskeleton organization);GO:0008360(regulation of cell shape)
ghr-MIR7489-p5_2ss11GA24CT	Gh_A04G028700.1	Gh_A04G028700.1	-	2609-2632	2.2	GO:0004674(protein serine/threonine kinase activity);GO:0005886(plasma membrane);GO:0006468(protein phosphorylation);GO:0006952(defense response);GO:0009506(plasmodesma)
ghr-MIR7489-p5_2ss11GA24CT	Gh_A04G139100.1	Gh_A04G139100.1	-	873-896	2.2	GO:0002229(defense response to oomycetes);GO:0004674(protein serine/threonine kinase activity);GO:0005515(protein binding);GO:0005524(ATP binding);GO:0005886(plasma membrane);GO:0006468(protein phosphorylation);GO:0010726(positive regulation of hydrogen peroxide metabolic process);GO:0010942(positive regulation of cell death);GO:0016021(integral component of membrane);GO:0016301(kinase activity);…
ghr-MIR7489-p5_2ss11GA24CT	Gh_D04G178700.1	Gh_D04G178700.1	-	915-938	2.2	GO:0002229(defense response to oomycetes);GO:0004674(protein serine/threonine kinase activity);GO:0005515(protein binding);GO:0005524(ATP binding);GO:0005886(plasma membrane);GO:0006468(protein phosphorylation);GO:0010726(positive regulation of hydrogen peroxide metabolic process);GO:0010942(positive regulation of cell death);GO:0016021(integral component of membrane);GO:0016301(kinase activity);…
ghr-MIR7489-p3_2ss22TC23CT	Gh_D01G130400.2	Gh_D01G130400.2	-	1637-1660	1.5	GO:0009834(plant-type secondary cell wall biogenesis);GO:0010417(glucuronoxylan biosynthetic process);GO:0042285(xylosyltransferase activity)
ghr-MIR7489-p3_2ss22TC23CT	Gh_D02G222300.2	Gh_D02G222300.2	-	739-761	1.8	GO:0000977(RNA polymerase II regulatory region sequence-specific DNA binding);GO:0003700(DNA binding transcription factor activity);GO:0005515(protein binding);GO:0005634(nucleus);GO:0005737(cytoplasm);GO:0006351(transcription, DNA-templated);GO:0009739(response to gibberellin);GO:0010076(maintenance of floral meristem identity);GO:0010077(maintenance of inflorescence meristem identity);GO:001022…
ghr-MIR7489-p3_2ss22TC23CT	Gh_D07G137000.3	Gh_D07G137000.3	-	7082-7105	1.8	GO:0005634(nucleus);GO:0006357(regulation of transcription by RNA polymerase II);GO:0007010(cytoskeleton organization);GO:0008360(regulation of cell shape)
ghr-MIR7489-p3_2ss22TC23CT	Gh_A04G139100.1	Gh_A04G139100.1	-	869-893	2.5	GO:0002229(defense response to oomycetes);GO:0004674(protein serine/threonine kinase activity);GO:0005515(protein binding);GO:0005524(ATP binding);GO:0005886(plasma membrane);GO:0006468(protein phosphorylation);GO:0010726(positive regulation of hydrogen peroxide metabolic process);GO:0010942(positive regulation of cell death);GO:0016021(integral component of membrane);GO:0016301(kinase activity);…
ghr-MIR7489-p3_2ss22TC23CT	Gh_A04G140300.1	Gh_A04G140300.1	-	389-413	2.5	GO:0002229(defense response to oomycetes);GO:0004674(protein serine/threonine kinase activity);GO:0005515(protein binding);GO:0005524(ATP binding);GO:0005886(plasma membrane);GO:0006468(protein phosphorylation);GO:0010726(positive regulation of hydrogen peroxide metabolic process);GO:0010942(positive regulation of cell death);GO:0016021(integral component of membrane);GO:0016301(kinase activity);…
ghr-MIR7489-p3_2ss22TC23CT	Gh_D04G178700.1	Gh_D04G178700.1	-	911-935	2.5	GO:0002229(defense response to oomycetes);GO:0004674(protein serine/threonine kinase activity);GO:0005515(protein binding);GO:0005524(ATP binding);GO:0005886(plasma membrane);GO:0006468(protein phosphorylation);GO:0010726(positive regulation of hydrogen peroxide metabolic process);GO:0010942(positive regulation of cell death);GO:0016021(integral component of membrane);GO:0016301(kinase activity);…
ghr-MIR7489-p3_2ss22TC23CT	Gh_D04G179200.1	Gh_D04G179200.1	-	941-965	2	GO:0002229(defense response to oomycetes);GO:0004674(protein serine/threonine kinase activity);GO:0005515(protein binding);GO:0005524(ATP binding);GO:0005886(plasma membrane);GO:0006468(protein phosphorylation);GO:0010726(positive regulation of hydrogen peroxide metabolic process);GO:0010942(positive regulation of cell death);GO:0016021(integral component of membrane);GO:0016301(kinase activity);…
ghr-MIR7489-p3_2ss22TC23CT	Gh_D04G179300.1	Gh_D04G179300.1	-	941-965	2	GO:0002229(defense response to oomycetes);GO:0004674(protein serine/threonine kinase activity);GO:0005515(protein binding);GO:0005524(ATP binding);GO:0005886(plasma membrane);GO:0006468(protein phosphorylation);GO:0010726(positive regulation of hydrogen peroxide metabolic process);GO:0010942(positive regulation of cell death);GO:0016021(integral component of membrane);GO:0016301(kinase activity);…
ghr-MIR7489-p5_2ss11GA24CT	Gh_D01G130400.2	Gh_D01G130400.2	-	1640-1663	2.5	GO:0009834(plant-type secondary cell wall biogenesis);GO:0010417(glucuronoxylan biosynthetic process);GO:0042285(xylosyltransferase activity)
ghr-MIR7489-p5_2ss11GA24CT	Gh_D07G137000.3	Gh_D07G137000.3	-	7085-7108	2.2	GO:0005634(nucleus);GO:0006357(regulation of transcription by RNA polymerase II);GO:0007010(cytoskeleton organization);GO:0008360(regulation of cell shape)
ghr-MIR7489-p5_2ss11GA24CT	Gh_A04G028700.1	Gh_A04G028700.1	-	2609-2632	2.2	GO:0004674(protein serine/threonine kinase activity);GO:0005886(plasma membrane);GO:0006468(protein phosphorylation);GO:0006952(defense response);GO:0009506(plasmodesma)
ghr-MIR7489-p5_2ss11GA24CT	Gh_A04G139100.1	Gh_A04G139100.1	-	873-896	2.2	GO:0002229(defense response to oomycetes);GO:0004674(protein serine/threonine kinase activity);GO:0005515(protein binding);GO:0005524(ATP binding);GO:0005886(plasma membrane);GO:0006468(protein phosphorylation);GO:0010726(positive regulation of hydrogen peroxide metabolic process);GO:0010942(positive regulation of cell death);GO:0016021(integral component of membrane);GO:0016301(kinase activity);…
ghr-MIR7489-p5_2ss11GA24CT	Gh_D04G178700.1	Gh_D04G178700.1	-	915-938	2.2	GO:0002229(defense response to oomycetes);GO:0004674(protein serine/threonine kinase activity);GO:0005515(protein binding);GO:0005524(ATP binding);GO:0005886(plasma membrane);GO:0006468(protein phosphorylation);GO:0010726(positive regulation of hydrogen peroxide metabolic process);GO:0010942(positive regulation of cell death);GO:0016021(integral component of membrane);GO:0016301(kinase activity);…
ghr-MIR7489-p3_2ss20CA24TC	Gh_D01G130400.2	Gh_D01G130400.2	-	1571-1594	2	GO:0009834(plant-type secondary cell wall biogenesis);GO:0010417(glucuronoxylan biosynthetic process);GO:0042285(xylosyltransferase activity)
ghr-MIR7489-p3_2ss20CA24TC	Gh_A13G243200.1			368-391	2.2	-
ghr-MIR7489-p3_2ss4GA17TC	Gh_A07G127300.1	Gh_A07G127300.1	-	366-389	2.5	GO:0003674(molecular_function);GO:0005576(extracellular region)
ghr-MIR7489-p3_2ss4GA17TC	Gh_D02G222300.2	Gh_D02G222300.2	-	722-745	2.5	GO:0000977(RNA polymerase II regulatory region sequence-specific DNA binding);GO:0003700(DNA binding transcription factor activity);GO:0005515(protein binding);GO:0005634(nucleus);GO:0005737(cytoplasm);GO:0006351(transcription, DNA-templated);GO:0009739(response to gibberellin);GO:0010076(maintenance of floral meristem identity);GO:0010077(maintenance of inflorescence meristem identity);GO:001022…
ghr-MIR7489-p3_2ss4GA17TC	Gh_D07G125700.1	Gh_D07G125700.1	-	366-389	2.5	GO:0003674(molecular_function);GO:0005576(extracellular region)
ghr-MIR7489-p3_2ss4GA17TC	Gh_A07G127300.1	Gh_A07G127300.1	-	366-389	2.5	GO:0003674(molecular_function);GO:0005576(extracellular region)
ghr-MIR7489-p3_2ss4GA17TC	Gh_D02G222300.2	Gh_D02G222300.2	-	722-745	2.5	GO:0000977(RNA polymerase II regulatory region sequence-specific DNA binding);GO:0003700(DNA binding transcription factor activity);GO:0005515(protein binding);GO:0005634(nucleus);GO:0005737(cytoplasm);GO:0006351(transcription, DNA-templated);GO:0009739(response to gibberellin);GO:0010076(maintenance of floral meristem identity);GO:0010077(maintenance of inflorescence meristem identity);GO:001022…
ghr-MIR7489-p3_2ss4GA17TC	Gh_D07G125700.1	Gh_D07G125700.1	-	366-389	2.5	GO:0003674(molecular_function);GO:0005576(extracellular region)
ghr-MIR7489-p3_1ss11GA	Gh_D01G130400.2	Gh_D01G130400.2	-	1640-1663	2.2	GO:0009834(plant-type secondary cell wall biogenesis);GO:0010417(glucuronoxylan biosynthetic process);GO:0042285(xylosyltransferase activity)
ghr-MIR7489-p3_1ss11GA	Gh_A04G139100.1	Gh_A04G139100.1	-	873-896	2	GO:0002229(defense response to oomycetes);GO:0004674(protein serine/threonine kinase activity);GO:0005515(protein binding);GO:0005524(ATP binding);GO:0005886(plasma membrane);GO:0006468(protein phosphorylation);GO:0010726(positive regulation of hydrogen peroxide metabolic process);GO:0010942(positive regulation of cell death);GO:0016021(integral component of membrane);GO:0016301(kinase activity);…
ghr-MIR7489-p3_1ss11GA	Gh_D04G178700.1	Gh_D04G178700.1	-	915-938	2	GO:0002229(defense response to oomycetes);GO:0004674(protein serine/threonine kinase activity);GO:0005515(protein binding);GO:0005524(ATP binding);GO:0005886(plasma membrane);GO:0006468(protein phosphorylation);GO:0010726(positive regulation of hydrogen peroxide metabolic process);GO:0010942(positive regulation of cell death);GO:0016021(integral component of membrane);GO:0016301(kinase activity);…
ghr-miR7509_L-1R+1_1ss2CG	Gh_D11G052600.1	Gh_D11G052600.1	-	2104-2127	1	GO:0000118(histone deacetylase complex);GO:0003714(transcription corepressor activity);GO:0005634(nucleus);GO:0005834(heterotrimeric G-protein complex);GO:0006351(transcription, DNA-templated);GO:0006357(regulation of transcription by RNA polymerase II);GO:0009409(response to cold);GO:0016575(histone deacetylation);GO:0080008(Cul4-RING E3 ubiquitin ligase complex)
ghr-miR7509_L-1R+1_1ss2CG	Gh_D11G052600.2	Gh_D11G052600.2	-	2107-2130	1	GO:0000118(histone deacetylase complex);GO:0003714(transcription corepressor activity);GO:0005634(nucleus);GO:0005834(heterotrimeric G-protein complex);GO:0006351(transcription, DNA-templated);GO:0006357(regulation of transcription by RNA polymerase II);GO:0009409(response to cold);GO:0016575(histone deacetylation);GO:0080008(Cul4-RING E3 ubiquitin ligase complex)
ghr-miR7509_L-1R+1_1ss2CG	Gh_A02G208000.1	Gh_A02G208000.1	-	1242-1265	2.5	GO:0005783(endoplasmic reticulum);GO:0016020(membrane);GO:0016788(hydrolase activity, acting on ester bonds)
ghr-miR7509_L-1R+1_1ss2CG	Gh_A12G013700.1	Gh_A12G013700.1	-	2629-2652	2.5	GO:0004970(ionotropic glutamate receptor activity);GO:0005217(intracellular ligand-gated ion channel activity);GO:0005576(extracellular region);GO:0006811(ion transport);GO:0006874(cellular calcium ion homeostasis);GO:0006883(cellular sodium ion homeostasis);GO:0009416(response to light stimulus);GO:0016021(integral component of membrane);GO:0030007(cellular potassium ion homeostasis)
ghr-miR7509_L-1R+1_1ss2CG	Gh_A12G013700.3	Gh_A12G013700.3	-	2512-2535	2.5	GO:0004970(ionotropic glutamate receptor activity);GO:0005217(intracellular ligand-gated ion channel activity);GO:0005576(extracellular region);GO:0006811(ion transport);GO:0006874(cellular calcium ion homeostasis);GO:0006883(cellular sodium ion homeostasis);GO:0009416(response to light stimulus);GO:0016021(integral component of membrane);GO:0030007(cellular potassium ion homeostasis)
ghr-miR7509_L-1R+1_1ss2CG	Gh_A12G013700.2	Gh_A12G013700.2	-	2632-2655	2.5	GO:0004970(ionotropic glutamate receptor activity);GO:0005217(intracellular ligand-gated ion channel activity);GO:0005576(extracellular region);GO:0006811(ion transport);GO:0006874(cellular calcium ion homeostasis);GO:0006883(cellular sodium ion homeostasis);GO:0009416(response to light stimulus);GO:0016021(integral component of membrane);GO:0030007(cellular potassium ion homeostasis)
ghr-miR7509_L-1R+1_1ss2CG	Gh_A03G190400.1	Gh_A03G190400.1	16.9 kDa class I heat shock protein 3	1608-1631	2.2	GO:0003674(molecular_function);GO:0005886(plasma membrane);GO:0006952(defense response);GO:0009408(response to heat);GO:0009615(response to virus);GO:0010286(heat acclimation);GO:0016021(integral component of membrane);GO:0046741(transport of virus in host, tissue to tissue)	ko04141(Protein processing in endoplasmic reticulum)
ghr-miR7509_L-1R+1_1ss2CG	Gh_A13G022800.1	Gh_A13G022800.1	-	1725-1748	1.8	GO:0016020(membrane);GO:0016709(oxidoreductase activity, acting on paired donors, with incorporation or reduction of molecular oxygen, NAD);GO:0044550(secondary metabolite biosynthetic process)
ghr-miR7509_L-1R+1_1ss2CG	Gh_D13G024500.1	Gh_D13G024500.1	-	1527-1550	1.5	GO:0016020(membrane);GO:0016709(oxidoreductase activity, acting on paired donors, with incorporation or reduction of molecular oxygen, NAD);GO:0044550(secondary metabolite biosynthetic process)
ghr-miR7509_L-1R+1_1ss2CG	Gh_A13G144900.1	Gh_A13G144900.1	-	1466-1489	2	GO:0003674(molecular_function);GO:0005575(cellular_component);GO:0005634(nucleus);GO:0006355(regulation of transcription, DNA-templated);GO:0008150(biological_process);GO:0031490(chromatin DNA binding);GO:0042393(histone binding)
ghr-miR7509_L-1R+1_1ss2CG	Gh_D13G146200.1	Gh_D13G146200.1	-	1466-1489	2	GO:0003674(molecular_function);GO:0005575(cellular_component);GO:0005634(nucleus);GO:0006355(regulation of transcription, DNA-templated);GO:0008150(biological_process);GO:0031490(chromatin DNA binding);GO:0042393(histone binding)
ghr-miR7509_L-1R+1_1ss2CG	Gh_D09G175000.1	Gh_D09G175000.1	glycerol-3-phosphate 2-O-acyltransferase 6-like	212-234	2.5	GO:0010143(cutin biosynthetic process);GO:0016020(membrane);GO:0016311(dephosphorylation);GO:0016791(phosphatase activity);GO:0090447(glycerol-3-phosphate 2-O-acyltransferase activity)	ko00561(Glycerolipid metabolism);ko00564(Glycerophospholipid metabolism)
ghr-miR7509_L-1R+1_1ss2CG	Gh_D11G052600.1	Gh_D11G052600.1	-	2104-2127	1	GO:0000118(histone deacetylase complex);GO:0003714(transcription corepressor activity);GO:0005634(nucleus);GO:0005834(heterotrimeric G-protein complex);GO:0006351(transcription, DNA-templated);GO:0006357(regulation of transcription by RNA polymerase II);GO:0009409(response to cold);GO:0016575(histone deacetylation);GO:0080008(Cul4-RING E3 ubiquitin ligase complex)
ghr-miR7509_L-1R+1_1ss2CG	Gh_D11G052600.2	Gh_D11G052600.2	-	2107-2130	1	GO:0000118(histone deacetylase complex);GO:0003714(transcription corepressor activity);GO:0005634(nucleus);GO:0005834(heterotrimeric G-protein complex);GO:0006351(transcription, DNA-templated);GO:0006357(regulation of transcription by RNA polymerase II);GO:0009409(response to cold);GO:0016575(histone deacetylation);GO:0080008(Cul4-RING E3 ubiquitin ligase complex)
ghr-miR7509_L-1R+1_1ss2CG	Gh_A02G208000.1	Gh_A02G208000.1	-	1242-1265	2.5	GO:0005783(endoplasmic reticulum);GO:0016020(membrane);GO:0016788(hydrolase activity, acting on ester bonds)
ghr-miR7509_L-1R+1_1ss2CG	Gh_A12G013700.1	Gh_A12G013700.1	-	2629-2652	2.5	GO:0004970(ionotropic glutamate receptor activity);GO:0005217(intracellular ligand-gated ion channel activity);GO:0005576(extracellular region);GO:0006811(ion transport);GO:0006874(cellular calcium ion homeostasis);GO:0006883(cellular sodium ion homeostasis);GO:0009416(response to light stimulus);GO:0016021(integral component of membrane);GO:0030007(cellular potassium ion homeostasis)
ghr-miR7509_L-1R+1_1ss2CG	Gh_A12G013700.3	Gh_A12G013700.3	-	2512-2535	2.5	GO:0004970(ionotropic glutamate receptor activity);GO:0005217(intracellular ligand-gated ion channel activity);GO:0005576(extracellular region);GO:0006811(ion transport);GO:0006874(cellular calcium ion homeostasis);GO:0006883(cellular sodium ion homeostasis);GO:0009416(response to light stimulus);GO:0016021(integral component of membrane);GO:0030007(cellular potassium ion homeostasis)
ghr-miR7509_L-1R+1_1ss2CG	Gh_A12G013700.2	Gh_A12G013700.2	-	2632-2655	2.5	GO:0004970(ionotropic glutamate receptor activity);GO:0005217(intracellular ligand-gated ion channel activity);GO:0005576(extracellular region);GO:0006811(ion transport);GO:0006874(cellular calcium ion homeostasis);GO:0006883(cellular sodium ion homeostasis);GO:0009416(response to light stimulus);GO:0016021(integral component of membrane);GO:0030007(cellular potassium ion homeostasis)
ghr-miR7509_L-1R+1_1ss2CG	Gh_A03G190400.1	Gh_A03G190400.1	16.9 kDa class I heat shock protein 3	1608-1631	2.2	GO:0003674(molecular_function);GO:0005886(plasma membrane);GO:0006952(defense response);GO:0009408(response to heat);GO:0009615(response to virus);GO:0010286(heat acclimation);GO:0016021(integral component of membrane);GO:0046741(transport of virus in host, tissue to tissue)	ko04141(Protein processing in endoplasmic reticulum)
ghr-miR7509_L-1R+1_1ss2CG	Gh_A13G022800.1	Gh_A13G022800.1	-	1725-1748	1.8	GO:0016020(membrane);GO:0016709(oxidoreductase activity, acting on paired donors, with incorporation or reduction of molecular oxygen, NAD);GO:0044550(secondary metabolite biosynthetic process)
ghr-miR7509_L-1R+1_1ss2CG	Gh_A13G144900.1	Gh_A13G144900.1	-	1466-1489	2	GO:0003674(molecular_function);GO:0005575(cellular_component);GO:0005634(nucleus);GO:0006355(regulation of transcription, DNA-templated);GO:0008150(biological_process);GO:0031490(chromatin DNA binding);GO:0042393(histone binding)
ghr-miR7509_L-1R+1_1ss2CG	Gh_D13G024500.1	Gh_D13G024500.1	-	1527-1550	1.5	GO:0016020(membrane);GO:0016709(oxidoreductase activity, acting on paired donors, with incorporation or reduction of molecular oxygen, NAD);GO:0044550(secondary metabolite biosynthetic process)
ghr-miR7509_L-1R+1_1ss2CG	Gh_D13G146200.1	Gh_D13G146200.1	-	1466-1489	2	GO:0003674(molecular_function);GO:0005575(cellular_component);GO:0005634(nucleus);GO:0006355(regulation of transcription, DNA-templated);GO:0008150(biological_process);GO:0031490(chromatin DNA binding);GO:0042393(histone binding)
ghr-miR7509_L-1R+1_1ss2CG	Gh_D09G175000.1	Gh_D09G175000.1	glycerol-3-phosphate 2-O-acyltransferase 6-like	212-234	2.5	GO:0010143(cutin biosynthetic process);GO:0016020(membrane);GO:0016311(dephosphorylation);GO:0016791(phosphatase activity);GO:0090447(glycerol-3-phosphate 2-O-acyltransferase activity)	ko00561(Glycerolipid metabolism);ko00564(Glycerophospholipid metabolism)
gra-MIR399-p3	Gh_D10G150000.1	Gh_D10G150000.1	-	248-268	2.5	GO:0005887(integral component of plasma membrane)
gra-MIR399-p3	Gh_D05G380500.1	Gh_D05G380500.1	-	1061-1080	2.5	GO:0010494(cytoplasmic stress granule);GO:0010603(regulation of cytoplasmic mRNA processing body assembly);GO:0034063(stress granule assembly)
gra-MIR399-p3	Gh_A06G190300.3	Gh_A06G190300.3	clathrin heavy chain 1-like	2727-2747	2.5	GO:0005198(structural molecule activity);GO:0005515(protein binding);GO:0005773(vacuole);GO:0005774(vacuolar membrane);GO:0005794(Golgi apparatus);GO:0005829(cytosol);GO:0005886(plasma membrane);GO:0006886(intracellular protein transport);GO:0006897(endocytosis);GO:0009506(plasmodesma);GO:0010118(stomatal movement);GO:0016192(vesicle-mediated transport);GO:0030130(clathrin coat of trans-Golgi net…	ko04144(Endocytosis)
gra-MIR399-p3	Gh_A06G190300.2	Gh_A06G190300.2	clathrin heavy chain 1-like	2769-2789	2.5	GO:0005198(structural molecule activity);GO:0005515(protein binding);GO:0005773(vacuole);GO:0005774(vacuolar membrane);GO:0005794(Golgi apparatus);GO:0005829(cytosol);GO:0005886(plasma membrane);GO:0006886(intracellular protein transport);GO:0006897(endocytosis);GO:0009506(plasmodesma);GO:0010118(stomatal movement);GO:0016192(vesicle-mediated transport);GO:0030130(clathrin coat of trans-Golgi net…	ko04144(Endocytosis)
gra-MIR399-p3	Gh_A06G190300.1	Gh_A06G190300.1	clathrin heavy chain 1-like	2729-2749	2.5	GO:0005198(structural molecule activity);GO:0005515(protein binding);GO:0005773(vacuole);GO:0005774(vacuolar membrane);GO:0005794(Golgi apparatus);GO:0005829(cytosol);GO:0005886(plasma membrane);GO:0006886(intracellular protein transport);GO:0006897(endocytosis);GO:0009506(plasmodesma);GO:0010118(stomatal movement);GO:0016192(vesicle-mediated transport);GO:0030130(clathrin coat of trans-Golgi net…	ko04144(Endocytosis)
gra-MIR399-p3	Gh_D06G192500.4	Gh_D06G192500.4	clathrin heavy chain 1-like	2703-2723	2.5	GO:0005198(structural molecule activity);GO:0005515(protein binding);GO:0005773(vacuole);GO:0005774(vacuolar membrane);GO:0005794(Golgi apparatus);GO:0005829(cytosol);GO:0005886(plasma membrane);GO:0006886(intracellular protein transport);GO:0006897(endocytosis);GO:0009506(plasmodesma);GO:0010118(stomatal movement);GO:0016192(vesicle-mediated transport);GO:0030130(clathrin coat of trans-Golgi net…	ko04144(Endocytosis)
gra-MIR399-p3	Gh_D06G192500.5	Gh_D06G192500.5	clathrin heavy chain 1-like	2765-2785	2.5	GO:0005198(structural molecule activity);GO:0005515(protein binding);GO:0005773(vacuole);GO:0005774(vacuolar membrane);GO:0005794(Golgi apparatus);GO:0005829(cytosol);GO:0005886(plasma membrane);GO:0006886(intracellular protein transport);GO:0006897(endocytosis);GO:0009506(plasmodesma);GO:0010118(stomatal movement);GO:0016192(vesicle-mediated transport);GO:0030130(clathrin coat of trans-Golgi net…	ko04144(Endocytosis)
gra-MIR399-p3	Gh_D06G192500.3	Gh_D06G192500.3	clathrin heavy chain 1-like	2725-2745	2.5	GO:0005198(structural molecule activity);GO:0005515(protein binding);GO:0005773(vacuole);GO:0005774(vacuolar membrane);GO:0005794(Golgi apparatus);GO:0005829(cytosol);GO:0005886(plasma membrane);GO:0006886(intracellular protein transport);GO:0006897(endocytosis);GO:0009506(plasmodesma);GO:0010118(stomatal movement);GO:0016192(vesicle-mediated transport);GO:0030130(clathrin coat of trans-Golgi net…	ko04144(Endocytosis)
gra-MIR399-p3	Gh_D06G192500.1	Gh_D06G192500.1	clathrin heavy chain 1-like	2636-2656	2.5	GO:0005198(structural molecule activity);GO:0005515(protein binding);GO:0005773(vacuole);GO:0005774(vacuolar membrane);GO:0005794(Golgi apparatus);GO:0005829(cytosol);GO:0005886(plasma membrane);GO:0006886(intracellular protein transport);GO:0006897(endocytosis);GO:0009506(plasmodesma);GO:0010118(stomatal movement);GO:0016192(vesicle-mediated transport);GO:0030130(clathrin coat of trans-Golgi net…	ko04144(Endocytosis)
gra-MIR399-p3	Gh_D06G192500.2	Gh_D06G192500.2	clathrin heavy chain 1-like	2725-2745	2.5	GO:0005198(structural molecule activity);GO:0005515(protein binding);GO:0005773(vacuole);GO:0005774(vacuolar membrane);GO:0005794(Golgi apparatus);GO:0005829(cytosol);GO:0005886(plasma membrane);GO:0006886(intracellular protein transport);GO:0006897(endocytosis);GO:0009506(plasmodesma);GO:0010118(stomatal movement);GO:0016192(vesicle-mediated transport);GO:0030130(clathrin coat of trans-Golgi net…	ko04144(Endocytosis)
gra-MIR399-p3	Gh_A04G019600.1	Gh_A04G019600.1	-	1200-1219	2.5	GO:0010494(cytoplasmic stress granule);GO:0010603(regulation of cytoplasmic mRNA processing body assembly);GO:0034063(stress granule assembly)
tcc-miR399g	Gh_D05G256200.1	Gh_D05G256200.1	phospholipase D delta-like isoform X1	1834-1853	2.5	GO:0004630(phospholipase D activity);GO:0005509(calcium ion binding);GO:0005773(vacuole);GO:0005886(plasma membrane);GO:0009409(response to cold);GO:0009506(plasmodesma);GO:0009789(positive regulation of abscisic acid-activated signaling pathway);GO:0012501(programmed cell death);GO:0016020(membrane);GO:0016042(lipid catabolic process);GO:0046470(phosphatidylcholine metabolic process);GO:0046473(…	ko00564(Glycerophospholipid metabolism);ko00565(Ether lipid metabolism);ko04144(Endocytosis)
tcc-miR399g	Gh_A06G050900.1	Gh_A06G050900.1	aldehyde dehydrogenase family 3 member H1-like isoform X1	1443-1464	2.5	GO:0004028(3-chloroallyl aldehyde dehydrogenase activity);GO:0004029(aldehyde dehydrogenase )	ko00010(Glycolysis / Gluconeogenesis);ko00053(Ascorbate and aldarate metabolism);ko00620(Pyruvate metabolism);ko00071(Fatty acid degradation);ko00561(Glycerolipid metabolism);ko00280(Valine, leucine and isoleucine degradation);ko00310(Lysine degradation);ko00330(Arginine and proline metabolism);ko00340(Histidine metabolism);ko00380(Tryptophan metabolism);ko00410(beta-Alanine metabolism);ko00903(L…
tcc-miR399g	Gh_D06G049900.1	Gh_D06G049900.1	aldehyde dehydrogenase family 3 member H1-like isoform X1	1452-1473	2.5	GO:0004028(3-chloroallyl aldehyde dehydrogenase activity);GO:0004029(aldehyde dehydrogenase )	ko00010(Glycolysis / Gluconeogenesis);ko00053(Ascorbate and aldarate metabolism);ko00620(Pyruvate metabolism);ko00071(Fatty acid degradation);ko00561(Glycerolipid metabolism);ko00280(Valine, leucine and isoleucine degradation);ko00310(Lysine degradation);ko00330(Arginine and proline metabolism);ko00340(Histidine metabolism);ko00380(Tryptophan metabolism);ko00410(beta-Alanine metabolism);ko00903(L…
tcc-miR399g	Gh_A06G190300.3	Gh_A06G190300.3	clathrin heavy chain 1-like	2727-2747	2	GO:0005198(structural molecule activity);GO:0005515(protein binding);GO:0005773(vacuole);GO:0005774(vacuolar membrane);GO:0005794(Golgi apparatus);GO:0005829(cytosol);GO:0005886(plasma membrane);GO:0006886(intracellular protein transport);GO:0006897(endocytosis);GO:0009506(plasmodesma);GO:0010118(stomatal movement);GO:0016192(vesicle-mediated transport);GO:0030130(clathrin coat of trans-Golgi net…	ko04144(Endocytosis)
tcc-miR399g	Gh_A06G190300.2	Gh_A06G190300.2	clathrin heavy chain 1-like	2769-2789	2	GO:0005198(structural molecule activity);GO:0005515(protein binding);GO:0005773(vacuole);GO:0005774(vacuolar membrane);GO:0005794(Golgi apparatus);GO:0005829(cytosol);GO:0005886(plasma membrane);GO:0006886(intracellular protein transport);GO:0006897(endocytosis);GO:0009506(plasmodesma);GO:0010118(stomatal movement);GO:0016192(vesicle-mediated transport);GO:0030130(clathrin coat of trans-Golgi net…	ko04144(Endocytosis)
tcc-miR399g	Gh_A06G190300.1	Gh_A06G190300.1	clathrin heavy chain 1-like	2729-2749	2	GO:0005198(structural molecule activity);GO:0005515(protein binding);GO:0005773(vacuole);GO:0005774(vacuolar membrane);GO:0005794(Golgi apparatus);GO:0005829(cytosol);GO:0005886(plasma membrane);GO:0006886(intracellular protein transport);GO:0006897(endocytosis);GO:0009506(plasmodesma);GO:0010118(stomatal movement);GO:0016192(vesicle-mediated transport);GO:0030130(clathrin coat of trans-Golgi net…	ko04144(Endocytosis)
tcc-miR399g	Gh_D06G192500.4	Gh_D06G192500.4	clathrin heavy chain 1-like	2703-2723	2	GO:0005198(structural molecule activity);GO:0005515(protein binding);GO:0005773(vacuole);GO:0005774(vacuolar membrane);GO:0005794(Golgi apparatus);GO:0005829(cytosol);GO:0005886(plasma membrane);GO:0006886(intracellular protein transport);GO:0006897(endocytosis);GO:0009506(plasmodesma);GO:0010118(stomatal movement);GO:0016192(vesicle-mediated transport);GO:0030130(clathrin coat of trans-Golgi net…	ko04144(Endocytosis)
tcc-miR399g	Gh_D06G192500.5	Gh_D06G192500.5	clathrin heavy chain 1-like	2765-2785	2	GO:0005198(structural molecule activity);GO:0005515(protein binding);GO:0005773(vacuole);GO:0005774(vacuolar membrane);GO:0005794(Golgi apparatus);GO:0005829(cytosol);GO:0005886(plasma membrane);GO:0006886(intracellular protein transport);GO:0006897(endocytosis);GO:0009506(plasmodesma);GO:0010118(stomatal movement);GO:0016192(vesicle-mediated transport);GO:0030130(clathrin coat of trans-Golgi net…	ko04144(Endocytosis)
tcc-miR399g	Gh_D06G192500.3	Gh_D06G192500.3	clathrin heavy chain 1-like	2725-2745	2	GO:0005198(structural molecule activity);GO:0005515(protein binding);GO:0005773(vacuole);GO:0005774(vacuolar membrane);GO:0005794(Golgi apparatus);GO:0005829(cytosol);GO:0005886(plasma membrane);GO:0006886(intracellular protein transport);GO:0006897(endocytosis);GO:0009506(plasmodesma);GO:0010118(stomatal movement);GO:0016192(vesicle-mediated transport);GO:0030130(clathrin coat of trans-Golgi net…	ko04144(Endocytosis)
tcc-miR399g	Gh_D06G192500.1	Gh_D06G192500.1	clathrin heavy chain 1-like	2636-2656	2	GO:0005198(structural molecule activity);GO:0005515(protein binding);GO:0005773(vacuole);GO:0005774(vacuolar membrane);GO:0005794(Golgi apparatus);GO:0005829(cytosol);GO:0005886(plasma membrane);GO:0006886(intracellular protein transport);GO:0006897(endocytosis);GO:0009506(plasmodesma);GO:0010118(stomatal movement);GO:0016192(vesicle-mediated transport);GO:0030130(clathrin coat of trans-Golgi net…	ko04144(Endocytosis)
tcc-miR399g	Gh_D06G192500.2	Gh_D06G192500.2	clathrin heavy chain 1-like	2725-2745	2	GO:0005198(structural molecule activity);GO:0005515(protein binding);GO:0005773(vacuole);GO:0005774(vacuolar membrane);GO:0005794(Golgi apparatus);GO:0005829(cytosol);GO:0005886(plasma membrane);GO:0006886(intracellular protein transport);GO:0006897(endocytosis);GO:0009506(plasmodesma);GO:0010118(stomatal movement);GO:0016192(vesicle-mediated transport);GO:0030130(clathrin coat of trans-Golgi net…	ko04144(Endocytosis)
tcc-miR399g	Gh_A05G167900.2	Gh_A05G167900.2	1-phosphatidylinositol-3-phosphate 5-kinase FAB1B	14-34	2.5	GO:0000813(ESCRT I complex);GO:0003729(mRNA binding);GO:0005515(protein binding);GO:0005634(nucleus);GO:0005774(vacuolar membrane);GO:0007165(signal transduction);GO:0015031(protein transport);GO:0031902(late endosome membrane);GO:0035091(phosphatidylinositol binding);GO:0036258(multivesicular body assembly);GO:0043130(ubiquitin binding);GO:0046872(metal ion binding);GO:0055072(iron ion homeostas…	ko00562(Inositol phosphate metabolism);ko04070(Phosphatidylinositol signaling system);ko04145(Phagosome)
tcc-miR399g	Gh_D05G071600.1	Gh_D05G071600.1	aldehyde dehydrogenase family 3 member F1-like	437-458	2.5	GO:0004028(3-chloroallyl aldehyde dehydrogenase activity);GO:0004029(aldehyde dehydrogenase )	ko00010(Glycolysis / Gluconeogenesis);ko00053(Ascorbate and aldarate metabolism);ko00620(Pyruvate metabolism);ko00071(Fatty acid degradation);ko00561(Glycerolipid metabolism);ko00280(Valine, leucine and isoleucine degradation);ko00310(Lysine degradation);ko00330(Arginine and proline metabolism);ko00340(Histidine metabolism);ko00380(Tryptophan metabolism);ko00410(beta-Alanine metabolism);ko00903(L…
tcc-miR399g	Gh_D05G184900.1	Gh_D05G184900.1	1-phosphatidylinositol-3-phosphate 5-kinase FAB1B	42-62	2.5	GO:0000813(ESCRT I complex);GO:0003729(mRNA binding);GO:0005515(protein binding);GO:0005634(nucleus);GO:0005774(vacuolar membrane);GO:0007165(signal transduction);GO:0015031(protein transport);GO:0031902(late endosome membrane);GO:0035091(phosphatidylinositol binding);GO:0036258(multivesicular body assembly);GO:0043130(ubiquitin binding);GO:0046872(metal ion binding);GO:0055072(iron ion homeostas…	ko00562(Inositol phosphate metabolism);ko04070(Phosphatidylinositol signaling system);ko04145(Phagosome)
gra-MIR7492i-p3_1ss14CT	Gh_A10G136300.1	Gh_A10G136300.1	-	36-59	2.2	GO:0005634(nucleus);GO:0008150(biological_process)
gra-MIR7494c-p5	Gh_D01G146000.1			354-376	2.5	-
gra-MIR7494c-p5	Gh_A11G044000.1	Gh_A11G044000.1	-	960-982	2.5	GO:0003729(mRNA binding);GO:0005685(U1 snRNP);GO:0006376(mRNA splice site selection);GO:0071004(U2-type prespliceosome)
gra-MIR7494c-p5	Gh_A06G136300.1	Gh_A06G136300.1	-	467-489	2.5	GO:0005634(nucleus);GO:0008270(zinc ion binding)
gra-MIR7494c-p5	Gh_D06G119500.2	Gh_D06G119500.2	-	121-143	2.5	GO:0005634(nucleus);GO:0008270(zinc ion binding)
gra-MIR7494c-p5	Gh_D06G119500.1	Gh_D06G119500.1	-	121-143	2.5	GO:0005634(nucleus);GO:0008270(zinc ion binding)
gra-MIR7494c-p5	Gh_D07G129100.1	Gh_D07G129100.1	-	471-493	2.5	-
gra-MIR7494c-p5	Gh_A12G075700.1	Gh_A12G075700.1	-	103-126	2.2	-
gra-MIR7494c-p5	Gh_D12G074900.1	Gh_D12G074900.1	-	103-126	2.2	-
gra-MIR7494c-p5	Gh_D13G033800.1	Gh_D13G033800.1	-	348-371	2.2	GO:0003674(molecular_function);GO:0008150(biological_process);GO:0009507(chloroplast);GO:0016021(integral component of membrane)
gra-MIR7494c-p5	Gh_A13G173100.1	Gh_A13G173100.1	probable glutathione S-transferase	197-219	2.5	GO:0004364(glutathione transferase activity);GO:0005737(cytoplasm);GO:0006749(glutathione metabolic process);GO:0009407(toxin catabolic process)	ko00480(Glutathione metabolism)
gra-MIR7494c-p5	Gh_D13G155800.1	Gh_D13G155800.1	-	76-99	2.5	GO:0003676(nucleic acid binding);GO:0003700(DNA binding transcription factor activity);GO:0005634(nucleus);GO:0006355(regulation of transcription, DNA-templated)
gra-MIR7494c-p5	Gh_D13G175200.1	Gh_D13G175200.1	probable glutathione S-transferase	335-357	2.5	GO:0004364(glutathione transferase activity);GO:0005737(cytoplasm);GO:0006749(glutathione metabolic process);GO:0009407(toxin catabolic process)	ko00480(Glutathione metabolism)
gra-MIR7502e-p5_1ss7TG	Gh_Contig01034G000500.1	Gh_Contig01034G000500.1	-	525-542	2.5	GO:0005515(protein binding);GO:0005622(intracellular);GO:0005623(cell);GO:0009507(chloroplast);GO:0009706(chloroplast inner membrane);GO:0016020(membrane);GO:0016021(integral component of membrane);GO:0045037(protein import into chloroplast stroma)
gra-MIR7502e-p5_1ss7TG	Gh_A10G109900.1	Gh_A10G109900.1	-	1870-1887	2.5	GO:0000139(Golgi membrane);GO:0000271(polysaccharide biosynthetic process);GO:0000977(RNA polymerase II regulatory region sequence-specific DNA binding);GO:0005794(Golgi apparatus);GO:0005886(plasma membrane);GO:0009833(plant-type primary cell wall biogenesis);GO:0016021(integral component of membrane);GO:0016740(transferase activity);GO:0016757(transferase activity, transferring glycosyl groups)…
gra-MIR7502e-p5_1ss7TG	Gh_A05G371400.1	Gh_A05G371400.1	-	179-196	2.5	GO:0005739(mitochondrion)
gra-MIR7502e-p5_1ss7TG	Gh_D01G009700.1	Gh_D01G009700.1	-	395-412	2.5	GO:0015095(magnesium ion transmembrane transporter activity);GO:0015693(magnesium ion transport)
gra-MIR7502e-p5_1ss7TG	Gh_D05G352900.1	Gh_D05G352900.1	-	558-575	2.5	GO:0003723(RNA binding);GO:0004525(ribonuclease III activity);GO:0005634(nucleus);GO:0005737(cytoplasm);GO:0016442(RISC complex);GO:0030422(production of siRNA involved in RNA interference)
gra-MIR7502e-p5_1ss7TG	Gh_D06G005500.1	Gh_D06G005500.1	-	525-542	2.5	GO:0005515(protein binding);GO:0005622(intracellular);GO:0005623(cell);GO:0009507(chloroplast);GO:0009706(chloroplast inner membrane);GO:0016020(membrane);GO:0016021(integral component of membrane);GO:0045037(protein import into chloroplast stroma)
gra-MIR7502e-p5_1ss7TG	Gh_D10G233700.1	Gh_D10G233700.1	-	47-64	2.5	GO:0004615(phosphomannomutase activity);GO:0005829(cytosol)
gra-MIR7502e-p5_1ss7TG	Gh_A01G229400.1	Gh_A01G229400.1	secoisolariciresinol dehydrogenase-like	155-172	2.5	GO:0004022(alcohol dehydrogenase );GO:0005829(cytosol);GO:0006561(proline biosynthetic process);GO:0009408(response to heat);GO:0009414(response to water deprivation);GO:0009688(abscisic acid biosynthetic process);GO:0009750(response to fructose);GO:0010115(regulation of abscisic acid biosynthetic process);GO:0010182(sugar mediated signaling pathway);GO:0010301(xanthoxin dehydrogenase activity);G…	ko00906(Carotenoid biosynthesis)
gra-MIR7502e-p5_1ss7TG	Gh_A02G013000.1	Gh_A02G013000.1	probable hydroxyacylglutathione hydrolase 2	405-422	2.5	GO:0004416(hydroxyacylglutathione hydrolase activity);GO:0005739(mitochondrion);GO:0009507(chloroplast);GO:0019243(methylglyoxal catabolic process to D-lactate via S-lactoyl-glutathione);GO:0046872(metal ion binding)	ko00620(Pyruvate metabolism)
gra-MIR7502e-p5_1ss7TG	Gh_D01G224000.1	Gh_D01G224000.1	secoisolariciresinol dehydrogenase-like	253-270	2.5	GO:0004022(alcohol dehydrogenase );GO:0005829(cytosol);GO:0006561(proline biosynthetic process);GO:0009408(response to heat);GO:0009414(response to water deprivation);GO:0009688(abscisic acid biosynthetic process);GO:0009750(response to fructose);GO:0010115(regulation of abscisic acid biosynthetic process);GO:0010182(sugar mediated signaling pathway);GO:0010301(xanthoxin dehydrogenase activity);G…	ko00906(Carotenoid biosynthesis)
gra-MIR7502e-p5_1ss7TG	Gh_D01G224100.1	Gh_D01G224100.1	secoisolariciresinol dehydrogenase-like	253-270	2.5	GO:0004022(alcohol dehydrogenase );GO:0005829(cytosol);GO:0006561(proline biosynthetic process);GO:0009408(response to heat);GO:0009414(response to water deprivation);GO:0009688(abscisic acid biosynthetic process);GO:0009750(response to fructose);GO:0010115(regulation of abscisic acid biosynthetic process);GO:0010182(sugar mediated signaling pathway);GO:0010301(xanthoxin dehydrogenase activity);G…	ko00906(Carotenoid biosynthesis)
gra-MIR7502e-p5_1ss7TG	Gh_D02G035200.1	Gh_D02G035200.1	-	2057-2074	2.5	GO:0004497(monooxygenase activity)
gra-MIR7502e-p5_1ss7TG	Gh_D02G128800.1	Gh_D02G128800.1	-	105-122	2.5	GO:0005684(U2-type spliceosomal complex);GO:0034247(snoRNA splicing);GO:0045292(mRNA cis splicing, via spliceosome)
gra-MIR7502e-p5_1ss7TG	Gh_A11G245600.1	Gh_A11G245600.1	-	1835-1852	2.5	GO:0003674(molecular_function);GO:0008150(biological_process);GO:0016021(integral component of membrane)
gra-MIR7502e-p5_1ss7TG	Gh_D02G205900.1	Gh_D02G205900.1	-	1611-1628	2.5	GO:0004674(protein serine/threonine kinase activity);GO:0005886(plasma membrane);GO:0006468(protein phosphorylation);GO:0006952(defense response);GO:0009506(plasmodesma)
gra-MIR7502e-p5_1ss7TG	Gh_A07G226800.1	Gh_A07G226800.1	-	4352-4369	2.5	GO:0000278(mitotic cell cycle);GO:0005737(cytoplasm);GO:0005829(cytosol);GO:0005876(spindle microtubule);GO:0005886(plasma membrane);GO:0005938(cell cortex);GO:0007026(negative regulation of microtubule depolymerization);GO:0009506(plasmodesma);GO:0009524(phragmoplast);GO:0009826(unidimensional cell growth);GO:0043622(cortical microtubule organization);GO:0050821(protein stabilization);GO:0051010…
gra-MIR7502e-p5_1ss7TG	Gh_D07G224800.1	Gh_D07G224800.1	-	4333-4350	2.5	GO:0000278(mitotic cell cycle);GO:0005737(cytoplasm);GO:0005829(cytosol);GO:0005876(spindle microtubule);GO:0005886(plasma membrane);GO:0005938(cell cortex);GO:0007026(negative regulation of microtubule depolymerization);GO:0009506(plasmodesma);GO:0009524(phragmoplast);GO:0009826(unidimensional cell growth);GO:0043622(cortical microtubule organization);GO:0050821(protein stabilization);GO:0051010…
gra-MIR7502e-p5_1ss7TG	Gh_A08G099200.3	Gh_A08G099200.3	-	1919-1936	2	GO:0004674(protein serine/threonine kinase activity);GO:0005634(nucleus);GO:0005737(cytoplasm);GO:0006468(protein phosphorylation);GO:0035556(intracellular signal transduction)
gra-MIR7502e-p5_1ss7TG	Gh_A08G099200.2	Gh_A08G099200.2	-	1705-1722	2	GO:0004674(protein serine/threonine kinase activity);GO:0005634(nucleus);GO:0005737(cytoplasm);GO:0006468(protein phosphorylation);GO:0035556(intracellular signal transduction)
gra-MIR7502e-p5_1ss7TG	Gh_A08G099200.1	Gh_A08G099200.1	-	1825-1842	2	GO:0004674(protein serine/threonine kinase activity);GO:0005634(nucleus);GO:0005737(cytoplasm);GO:0006468(protein phosphorylation);GO:0035556(intracellular signal transduction)
gra-MIR7502e-p5_1ss7TG	Gh_D04G053200.1	Gh_D04G053200.1	-	179-196	2.5	GO:0005739(mitochondrion)
gra-MIR7502e-p5_1ss7TG	Gh_D08G211700.1	Gh_D08G211700.1	ethylene-responsive transcription factor 15-like	382-399	2.5	GO:0003677(DNA binding);GO:0003700(DNA binding transcription factor activity);GO:0005622(intracellular);GO:0005634(nucleus);GO:0006351(transcription, DNA-templated);GO:0006355(regulation of transcription, DNA-templated);GO:0006952(defense response);GO:0009867(jasmonic acid mediated signaling pathway);GO:0009873(ethylene-activated signaling pathway)	ko04016(MAPK signaling pathway - plant);ko04075(Plant hormone signal transduction)
gra-MIR7502e-p5_1ss7TG	Gh_A09G069300.1	Gh_A09G069300.1	-	3924-3941	2.5	GO:0000278(mitotic cell cycle);GO:0005737(cytoplasm);GO:0005829(cytosol);GO:0005876(spindle microtubule);GO:0005886(plasma membrane);GO:0005938(cell cortex);GO:0007026(negative regulation of microtubule depolymerization);GO:0009506(plasmodesma);GO:0009524(phragmoplast);GO:0009826(unidimensional cell growth);GO:0043622(cortical microtubule organization);GO:0050821(protein stabilization);GO:0051010…
gra-MIR7502e-p5_1ss7TG	Gh_A05G081600.1	Gh_A05G081600.1	-	371-388	2.5	GO:0003674(molecular_function);GO:0008150(biological_process);GO:0009507(chloroplast);GO:0016021(integral component of membrane)
gra-MIR7502e-p5_1ss7TG	Gh_D09G062900.1	Gh_D09G062900.1	-	3942-3959	2	GO:0000278(mitotic cell cycle);GO:0005737(cytoplasm);GO:0005829(cytosol);GO:0005876(spindle microtubule);GO:0005886(plasma membrane);GO:0005938(cell cortex);GO:0007026(negative regulation of microtubule depolymerization);GO:0009506(plasmodesma);GO:0009524(phragmoplast);GO:0009826(unidimensional cell growth);GO:0043622(cortical microtubule organization);GO:0050821(protein stabilization);GO:0051010…
gra-MIR7502e-p5_1ss7TG	Gh_D09G080600.1	Gh_D09G080600.1	-	1501-1518	2.5	GO:0000166(nucleotide binding);GO:0003723(RNA binding);GO:0004519(endonuclease activity);GO:0005739(mitochondrion);GO:0005743(mitochondrial inner membrane);GO:0009451(RNA modification);GO:0016020(membrane)
gra-MIR7502e-p5_1ss7TG	Gh_D13G253100.1	Gh_D13G253100.1	5'-3' exoribonuclease 3-like	661-678	2.5	GO:0000967(rRNA 5'-end processing);GO:0003676(nucleic acid binding);GO:0004534(5'-3' exoribonuclease activity);GO:0005634(nucleus);GO:0006397(mRNA processing);GO:0008270(zinc ion binding);GO:0010587(miRNA catabolic process);GO:0060149(negative regulation of posttranscriptional gene silencing);GO:0071035(nuclear polyadenylation-dependent rRNA catabolic process)	ko03008(Ribosome biogenesis in eukaryotes);ko03018(RNA degradation)
gra-miR8741	Gh_A05G348800.1	Gh_A05G348800.1	probable cyclic nucleotide-gated ion channel 17	364-383	2.5	GO:0005249(voltage-gated potassium channel activity);GO:0005887(integral component of plasma membrane);GO:0042391(regulation of membrane potential)	ko04626(Plant-pathogen interaction)
gra-miR8741	Gh_D10G035100.1	Gh_D10G035100.1	-	139-159	2.2	GO:0000302(response to reactive oxygen species);GO:0003677(DNA binding);GO:0003700(DNA binding transcription factor activity);GO:0005515(protein binding);GO:0005634(nucleus);GO:0005737(cytoplasm);GO:0006351(transcription, DNA-templated);GO:0006355(regulation of transcription, DNA-templated);GO:0010200(response to chitin);GO:0042803(protein homodimerization activity);GO:0043565(sequence-specific D…
gra-miR8741	Gh_D10G035100.2	Gh_D10G035100.2	-	116-136	2.2	GO:0000302(response to reactive oxygen species);GO:0003677(DNA binding);GO:0003700(DNA binding transcription factor activity);GO:0005515(protein binding);GO:0005634(nucleus);GO:0005737(cytoplasm);GO:0006351(transcription, DNA-templated);GO:0006355(regulation of transcription, DNA-templated);GO:0010200(response to chitin);GO:0042803(protein homodimerization activity);GO:0043565(sequence-specific D…
gra-miR8741	Gh_D01G015900.1	Gh_D01G015900.1	-	55-74	1.8	GO:0005886(plasma membrane);GO:0015031(protein transport);GO:0016021(integral component of membrane);GO:0022857(transmembrane transporter activity);GO:0030658(transport vesicle membrane)
gra-miR8741	Gh_A06G081000.1	Gh_A06G081000.1	ectonucleotide pyrophosphatase/phosphodiesterase family member 1-like	243-263	2	GO:0005634(nucleus);GO:0005773(vacuole);GO:0008152(metabolic process);GO:0009117(nucleotide metabolic process);GO:0016021(integral component of membrane);GO:0016787(hydrolase activity);GO:0035529(NADH pyrophosphatase activity)	ko00500(Starch and sucrose metabolism);ko00230(Purine metabolism);ko00240(Pyrimidine metabolism);ko00740(Riboflavin metabolism);ko00760(Nicotinate and nicotinamide metabolism);ko00770(Pantothenate and CoA biosynthesis)
gra-miR8741	Gh_D01G166000.2	Gh_D01G166000.2	-	1840-1860	2.2	GO:0005737(cytoplasm);GO:0008150(biological_process);GO:0016021(integral component of membrane);GO:0017022(myosin binding);GO:0030133(transport vesicle)
gra-miR8741	Gh_D01G166000.1	Gh_D01G166000.1	-	1582-1602	2.2	GO:0005737(cytoplasm);GO:0008150(biological_process);GO:0016021(integral component of membrane);GO:0017022(myosin binding);GO:0030133(transport vesicle)
gra-miR8741	Gh_D06G079400.1	Gh_D06G079400.1	ectonucleotide pyrophosphatase/phosphodiesterase family member 3-like	229-249	2	GO:0005634(nucleus);GO:0005773(vacuole);GO:0008152(metabolic process);GO:0009117(nucleotide metabolic process);GO:0016021(integral component of membrane);GO:0016787(hydrolase activity);GO:0035529(NADH pyrophosphatase activity)	ko00500(Starch and sucrose metabolism);ko00230(Purine metabolism);ko00240(Pyrimidine metabolism);ko00740(Riboflavin metabolism);ko00760(Nicotinate and nicotinamide metabolism);ko00770(Pantothenate and CoA biosynthesis)
gra-miR8741	Gh_A06G157600.1	Gh_A06G157600.1	auxin response factor 3-like	1613-1632	2	GO:0003677(DNA binding);GO:0003700(DNA binding transcription factor activity);GO:0005634(nucleus);GO:0006351(transcription, DNA-templated);GO:0006355(regulation of transcription, DNA-templated);GO:0009733(response to auxin);GO:0009734(auxin-activated signaling pathway);GO:0009850(auxin metabolic process);GO:0010050(vegetative phase change);GO:0010158(abaxial cell fate specification);GO:0010582(fl…	ko04075(Plant hormone signal transduction)
gra-miR8741	Gh_D06G151900.1	Gh_D06G151900.1	auxin response factor 3-like	1685-1704	2	GO:0003677(DNA binding);GO:0003700(DNA binding transcription factor activity);GO:0005634(nucleus);GO:0006351(transcription, DNA-templated);GO:0006355(regulation of transcription, DNA-templated);GO:0009733(response to auxin);GO:0009734(auxin-activated signaling pathway);GO:0009850(auxin metabolic process);GO:0010050(vegetative phase change);GO:0010158(abaxial cell fate specification);GO:0010582(fl…	ko04075(Plant hormone signal transduction)
gra-miR8741	Gh_D11G090000.1	Gh_D11G090000.1	-	339-358	2.2	GO:0005634(nucleus);GO:0052689(carboxylic ester hydrolase activity)
gra-miR8741	Gh_A02G153800.1	Gh_A02G153800.1	-	290-309	2.5	GO:0009737(response to abscisic acid);GO:0010427(abscisic acid binding)
gra-miR8741	Gh_A02G153800.2	Gh_A02G153800.2	-	244-263	2.5	GO:0009737(response to abscisic acid);GO:0010427(abscisic acid binding)
gra-miR8741	Gh_A03G062100.1	Gh_A03G062100.1	-	2422-2442	2.2	GO:0004674(protein serine/threonine kinase activity);GO:0005886(plasma membrane);GO:0006468(protein phosphorylation)
gra-miR8741	Gh_D03G059800.1	Gh_D03G059800.1	-	295-314	2.5	GO:0009737(response to abscisic acid);GO:0010427(abscisic acid binding)
gra-miR8741	Gh_D03G074500.1	Gh_D03G074500.1	casein kinase II subunit alpha-like isoform X2	473-492	2.5	GO:0003674(molecular_function);GO:0005576(extracellular region);GO:0005618(cell wall);GO:0008150(biological_process);GO:0009505(plant-type cell wall)	ko03008(Ribosome biogenesis in eukaryotes);ko04712(Circadian rhythm - plant)
gra-miR8741	Gh_D03G074500.2	Gh_D03G074500.2	casein kinase II subunit alpha-like isoform X2	1132-1151	2.5	GO:0003674(molecular_function);GO:0005576(extracellular region);GO:0005618(cell wall);GO:0008150(biological_process);GO:0009505(plant-type cell wall)	ko03008(Ribosome biogenesis in eukaryotes);ko04712(Circadian rhythm - plant)
gra-miR8741	Gh_A08G076100.1	Gh_A08G076100.1	-	431-451	2.5	GO:0009705(plant-type vacuole membrane);GO:0015140(malate transmembrane transporter activity)
gra-miR8741	Gh_D03G134600.1	Gh_D03G134600.1	-	2416-2436	2.2	GO:0004674(protein serine/threonine kinase activity);GO:0005886(plasma membrane);GO:0006468(protein phosphorylation)
gra-miR8741	Gh_A12G203700.1	Gh_A12G203700.1	-	20-40	2.2	GO:0005575(cellular_component)
gra-miR8741	Gh_A08G234600.1	Gh_A08G234600.1	-	851-871	2.5	GO:0004722(protein serine/threonine phosphatase activity);GO:0005886(plasma membrane);GO:0006470(protein dephosphorylation);GO:0046872(metal ion binding)
gra-miR8741	Gh_D04G096700.1	Gh_D04G096700.1	LOW QUALITY PROTEIN: probable cyclic nucleotide-gated ion channel 17	364-383	2.5	GO:0005249(voltage-gated potassium channel activity);GO:0005887(integral component of plasma membrane);GO:0042391(regulation of membrane potential)	ko04626(Plant-pathogen interaction)
gra-miR8741	Gh_A13G038300.1	Gh_A13G038300.1	-	110-130	2.5	GO:0005516(calmodulin binding);GO:0005634(nucleus);GO:0005886(plasma membrane);GO:0008150(biological_process)
gra-miR8741	Gh_A13G062500.1	Gh_A13G062500.1	cytochrome P450 86B1-like	177-197	2.5	GO:0004497(monooxygenase activity);GO:0005506(iron ion binding);GO:0005783(endoplasmic reticulum);GO:0005789(endoplasmic reticulum membrane);GO:0009507(chloroplast);GO:0010345(suberin biosynthetic process);GO:0016021(integral component of membrane);GO:0016705(oxidoreductase activity, acting on paired donors, with incorporation or reduction of molecular oxygen);GO:0019825(oxygen binding);GO:002003…	ko00073(Cutin, suberine and wax biosynthesis)
gra-miR8741	Gh_A05G144000.1	Gh_A05G144000.1	auxin response factor 3-like isoform X1	1836-1855	2	GO:0003677(DNA binding);GO:0003700(DNA binding transcription factor activity);GO:0005634(nucleus);GO:0006351(transcription, DNA-templated);GO:0006355(regulation of transcription, DNA-templated);GO:0009733(response to auxin);GO:0009734(auxin-activated signaling pathway);GO:0009850(auxin metabolic process);GO:0010050(vegetative phase change);GO:0010158(abaxial cell fate specification);GO:0010582(fl…	ko04075(Plant hormone signal transduction)
gra-miR8741	Gh_D05G159400.1	Gh_D05G159400.1	auxin response factor 3	1670-1689	2.5	GO:0003677(DNA binding);GO:0003700(DNA binding transcription factor activity);GO:0005634(nucleus);GO:0006351(transcription, DNA-templated);GO:0006355(regulation of transcription, DNA-templated);GO:0009733(response to auxin);GO:0009734(auxin-activated signaling pathway);GO:0009850(auxin metabolic process);GO:0010050(vegetative phase change);GO:0010158(abaxial cell fate specification);GO:0010582(fl…	ko04075(Plant hormone signal transduction)
gra-miR8741	Gh_A10G026100.1	Gh_A10G026100.1	-	120-140	2.2	GO:0000302(response to reactive oxygen species);GO:0003677(DNA binding);GO:0003700(DNA binding transcription factor activity);GO:0005515(protein binding);GO:0005634(nucleus);GO:0005737(cytoplasm);GO:0006351(transcription, DNA-templated);GO:0006355(regulation of transcription, DNA-templated);GO:0010200(response to chitin);GO:0042803(protein homodimerization activity);GO:0043565(sequence-specific D…
gra-miR8741	Gh_A10G026100.2	Gh_A10G026100.2	-	35-55	2.2	GO:0000302(response to reactive oxygen species);GO:0003677(DNA binding);GO:0003700(DNA binding transcription factor activity);GO:0005515(protein binding);GO:0005634(nucleus);GO:0005737(cytoplasm);GO:0006351(transcription, DNA-templated);GO:0006355(regulation of transcription, DNA-templated);GO:0010200(response to chitin);GO:0042803(protein homodimerization activity);GO:0043565(sequence-specific D…
gra-miR8741	Gh_Contig00706G000100.1	Gh_Contig00706G000100.1	-	1695-1715	2.2	GO:0005737(cytoplasm);GO:0008150(biological_process);GO:0016021(integral component of membrane);GO:0017022(myosin binding);GO:0030133(transport vesicle)
gra-MIR8752-p3	Gh_A01G005100.1	Gh_A01G005100.1	-	1038-1058	2	GO:0003674(molecular_function);GO:0005739(mitochondrion);GO:0005783(endoplasmic reticulum);GO:0008150(biological_process);GO:0016021(integral component of membrane)
gra-MIR8752-p3	Gh_D01G005100.1	Gh_D01G005100.1	-	1189-1209	2	GO:0003674(molecular_function);GO:0005739(mitochondrion);GO:0005783(endoplasmic reticulum);GO:0008150(biological_process);GO:0016021(integral component of membrane)
gra-MIR8752-p3	Gh_A05G050300.1	Gh_A05G050300.1	-	6691-6711	2.2	-
gra-MIR8752-p3	Gh_D09G076300.1	Gh_D09G076300.1	glucan endo-1	1114-1135	2.5	GO:0004553(hydrolase activity, hydrolyzing O-glycosyl compounds);GO:0030247(polysaccharide binding);GO:0046658(anchored component of plasma membrane)	ko00500(Starch and sucrose metabolism)
gra-MIR8752-p3	Gh_D05G066100.3	Gh_D05G066100.3	-	6613-6633	2.2	-
gra-MIR8752-p3	Gh_D05G066100.2	Gh_D05G066100.2	-	7070-7090	2.2	-
gra-MIR8752-p3	Gh_D05G066100.4	Gh_D05G066100.4	-	7222-7242	2.2	-
gra-MIR8752-p3	Gh_D05G066100.1	Gh_D05G066100.1	-	6729-6749	2.2	-
gra-MIR8752-p3	Gh_D05G066100.5	Gh_D05G066100.5	-	6729-6749	2.2	-
gra-MIR8755-p3_1ss17TA	Gh_A08G009800.1	Gh_A08G009800.1	-	362-385	2.2	GO:0003674(molecular_function);GO:0005575(cellular_component);GO:0009269(response to desiccation)
gma-miR156a_R+1	Gh_D10G028200.1	Gh_D10G028200.1	uncharacterized LOC103401427	667-686	1.5	GO:0003677(DNA binding);GO:0003700(DNA binding transcription factor activity);GO:0005634(nucleus);GO:0005737(cytoplasm);GO:0006351(transcription, DNA-templated);GO:0006355(regulation of transcription, DNA-templated);GO:0009908(flower development);GO:0009911(positive regulation of flower development);GO:0010228(vegetative to reproductive phase transition of meristem);GO:0010229(inflorescence devel…	ko04075(Plant hormone signal transduction)
gma-miR156a_R+1	Gh_D01G054600.1	Gh_D01G054600.1	uncharacterized LOC103401427	606-626	2	GO:0003677(DNA binding);GO:0003700(DNA binding transcription factor activity);GO:0005634(nucleus);GO:0005737(cytoplasm);GO:0006351(transcription, DNA-templated);GO:0006355(regulation of transcription, DNA-templated);GO:0010321(regulation of vegetative phase change);GO:0046872(metal ion binding)	ko04075(Plant hormone signal transduction)
gma-miR156a_R+1	Gh_A01G147900.1	Gh_A01G147900.1	-	795-815	2.5	GO:0003677(DNA binding);GO:0003700(DNA binding transcription factor activity);GO:0005634(nucleus);GO:0005737(cytoplasm);GO:0006351(transcription, DNA-templated);GO:0006355(regulation of transcription, DNA-templated);GO:0010228(vegetative to reproductive phase transition of meristem);GO:0046872(metal ion binding);GO:0048366(leaf development);GO:0048653(anther development);GO:2000025(regulation of …
gma-miR156a_R+1	Gh_A01G148000.1	Gh_A01G148000.1	-	600-620	2.5	GO:0005634(nucleus)
gma-miR156a_R+1	Gh_A01G172300.1	Gh_A01G172300.1	-	637-657	1.5	GO:0003677(DNA binding);GO:0003700(DNA binding transcription factor activity);GO:0005634(nucleus);GO:0006355(regulation of transcription, DNA-templated);GO:0048653(anther development)
gma-miR156a_R+1	Gh_A01G173100.1	Gh_A01G173100.1	-	1500-1520	1.5	GO:0003677(DNA binding);GO:0003700(DNA binding transcription factor activity);GO:0005634(nucleus);GO:0006351(transcription, DNA-templated);GO:0006355(regulation of transcription, DNA-templated);GO:0043565(sequence-specific DNA binding);GO:0044212(transcription regulatory region DNA binding);GO:0046872(metal ion binding);GO:0048510(regulation of timing of transition from vegetative to reproductive…
gma-miR156a_R+1	Gh_A01G173100.3	Gh_A01G173100.3	-	2328-2348	1.5	GO:0003677(DNA binding);GO:0003700(DNA binding transcription factor activity);GO:0005634(nucleus);GO:0006351(transcription, DNA-templated);GO:0006355(regulation of transcription, DNA-templated);GO:0043565(sequence-specific DNA binding);GO:0044212(transcription regulatory region DNA binding);GO:0046872(metal ion binding);GO:0048510(regulation of timing of transition from vegetative to reproductive…
gma-miR156a_R+1	Gh_A01G173100.2	Gh_A01G173100.2	-	1543-1563	1.5	GO:0003677(DNA binding);GO:0003700(DNA binding transcription factor activity);GO:0005634(nucleus);GO:0006351(transcription, DNA-templated);GO:0006355(regulation of transcription, DNA-templated);GO:0043565(sequence-specific DNA binding);GO:0044212(transcription regulatory region DNA binding);GO:0046872(metal ion binding);GO:0048510(regulation of timing of transition from vegetative to reproductive…
gma-miR156a_R+1	Gh_D01G147000.1	Gh_D01G147000.1	-	798-817	2.2	GO:0003677(DNA binding);GO:0003700(DNA binding transcription factor activity);GO:0005515(protein binding);GO:0005634(nucleus);GO:0006351(transcription, DNA-templated);GO:0006355(regulation of transcription, DNA-templated);GO:0008361(regulation of cell size);GO:0010228(vegetative to reproductive phase transition of meristem);GO:0042127(regulation of cell proliferation);GO:0046872(metal ion binding…
gma-miR156a_R+1	Gh_A06G099100.1	Gh_A06G099100.1	serine/threonine protein phosphatase 2A 55 kDa regulatory subunit B beta isoform-like	388-408	2.5	GO:0000159(protein phosphatase type 2A complex);GO:0000166(nucleotide binding);GO:0000278(mitotic cell cycle);GO:0004722(protein serine/threonine phosphatase activity);GO:0005515(protein binding);GO:0005737(cytoplasm);GO:0005829(cytosol);GO:0006470(protein dephosphorylation);GO:0019888(protein phosphatase regulator activity);GO:0032502(developmental process);GO:0050790(regulation of catalytic act…	ko03015(mRNA surveillance pathway)
gma-miR156a_R+1	Gh_D01G147100.1	Gh_D01G147100.1	-	633-653	2.5	GO:0005634(nucleus)
gma-miR156a_R+1	Gh_D01G170200.1	Gh_D01G170200.1	-	643-663	1.5	GO:0003677(DNA binding);GO:0003700(DNA binding transcription factor activity);GO:0005634(nucleus);GO:0006355(regulation of transcription, DNA-templated);GO:0048653(anther development)
gma-miR156a_R+1	Gh_D01G171200.1	Gh_D01G171200.1	-	1518-1538	1.5	GO:0003677(DNA binding);GO:0003700(DNA binding transcription factor activity);GO:0005634(nucleus);GO:0006351(transcription, DNA-templated);GO:0006355(regulation of transcription, DNA-templated);GO:0043565(sequence-specific DNA binding);GO:0044212(transcription regulatory region DNA binding);GO:0046872(metal ion binding);GO:0048510(regulation of timing of transition from vegetative to reproductive…
gma-miR156a_R+1	Gh_A11G041100.1	Gh_A11G041100.1	-	811-831	1.5	GO:0003677(DNA binding);GO:0003700(DNA binding transcription factor activity);GO:0005634(nucleus);GO:0006355(regulation of transcription, DNA-templated);GO:0048653(anther development)
gma-miR156a_R+1	Gh_D06G098900.1	Gh_D06G098900.1	serine/threonine protein phosphatase 2A 55 kDa regulatory subunit B beta isoform-like	768-788	2.5	GO:0000159(protein phosphatase type 2A complex);GO:0000166(nucleotide binding);GO:0000278(mitotic cell cycle);GO:0004722(protein serine/threonine phosphatase activity);GO:0005515(protein binding);GO:0005737(cytoplasm);GO:0005829(cytosol);GO:0006470(protein dephosphorylation);GO:0019888(protein phosphatase regulator activity);GO:0032502(developmental process);GO:0050790(regulation of catalytic act…	ko03015(mRNA surveillance pathway)
gma-miR156a_R+1	Gh_A11G083800.1	Gh_A11G083800.1	uncharacterized LOC103401427	1087-1108	1.5	GO:0003677(DNA binding);GO:0003700(DNA binding transcription factor activity);GO:0005634(nucleus);GO:0006351(transcription, DNA-templated);GO:0006355(regulation of transcription, DNA-templated);GO:0043565(sequence-specific DNA binding);GO:0044212(transcription regulatory region DNA binding);GO:0046872(metal ion binding);GO:0048510(regulation of timing of transition from vegetative to reproductive…	ko04075(Plant hormone signal transduction)
gma-miR156a_R+1	Gh_D11G041400.1	Gh_D11G041400.1	-	811-831	1.5	GO:0003677(DNA binding);GO:0003700(DNA binding transcription factor activity);GO:0005634(nucleus);GO:0006355(regulation of transcription, DNA-templated);GO:0048653(anther development)
gma-miR156a_R+1	Gh_D11G084100.1	Gh_D11G084100.1	uncharacterized LOC103401427	870-891	1.5	GO:0003677(DNA binding);GO:0003700(DNA binding transcription factor activity);GO:0005634(nucleus);GO:0006351(transcription, DNA-templated);GO:0006355(regulation of transcription, DNA-templated);GO:0010358(leaf shaping);GO:0045893(positive regulation of transcription, DNA-templated);GO:0046872(metal ion binding);GO:0048510(regulation of timing of transition from vegetative to reproductive phase)	ko04075(Plant hormone signal transduction)
gma-miR156a_R+1	Gh_D02G074900.1	Gh_D02G074900.1	-	29-48	2.2	GO:0016592(mediator complex)
gma-miR156a_R+1	Gh_A07G054800.1	Gh_A07G054800.1	-	797-816	1.5	GO:0003677(DNA binding);GO:0003700(DNA binding transcription factor activity);GO:0005634(nucleus);GO:0006355(regulation of transcription, DNA-templated);GO:0048653(anther development)
gma-miR156a_R+1	Gh_D02G165000.1	Gh_D02G165000.1	-	979-999	1.5	GO:0003677(DNA binding);GO:0003700(DNA binding transcription factor activity);GO:0005634(nucleus);GO:0006355(regulation of transcription, DNA-templated);GO:0048653(anther development)
gma-miR156a_R+1	Gh_D02G166800.1	Gh_D02G166800.1	-	1428-1448	1.5	GO:0003677(DNA binding);GO:0003700(DNA binding transcription factor activity);GO:0005634(nucleus);GO:0006351(transcription, DNA-templated);GO:0006355(regulation of transcription, DNA-templated);GO:0043565(sequence-specific DNA binding);GO:0044212(transcription regulatory region DNA binding);GO:0046872(metal ion binding);GO:0048510(regulation of timing of transition from vegetative to reproductive…
gma-miR156a_R+1	Gh_D07G055600.1	Gh_D07G055600.1	-	797-816	1.5	GO:0003677(DNA binding);GO:0003700(DNA binding transcription factor activity);GO:0005634(nucleus);GO:0006355(regulation of transcription, DNA-templated);GO:0048653(anther development)
gma-miR156a_R+1	Gh_A03G089200.1	Gh_A03G089200.1	-	1996-2016	1.5	GO:0003677(DNA binding);GO:0003700(DNA binding transcription factor activity);GO:0005515(protein binding);GO:0005634(nucleus);GO:0006351(transcription, DNA-templated);GO:0006355(regulation of transcription, DNA-templated);GO:0010468(regulation of gene expression);GO:0042742(defense response to bacterium);GO:0046872(metal ion binding)
gma-miR156a_R+1	Gh_A11G360800.1	Gh_A11G360800.1	-	791-811	1.5	GO:0003677(DNA binding);GO:0003700(DNA binding transcription factor activity);GO:0005634(nucleus);GO:0005737(cytoplasm);GO:0006351(transcription, DNA-templated);GO:0006355(regulation of transcription, DNA-templated);GO:0010228(vegetative to reproductive phase transition of meristem);GO:0046872(metal ion binding);GO:0048366(leaf development);GO:0048653(anther development);GO:2000025(regulation of …
gma-miR156a_R+1	Gh_A03G135400.1	Gh_A03G135400.1	-	667-687	1.5	GO:0003677(DNA binding);GO:0003700(DNA binding transcription factor activity);GO:0005634(nucleus);GO:0006355(regulation of transcription, DNA-templated);GO:0048653(anther development)
gma-miR156a_R+1	Gh_A03G148200.1	Gh_A03G148200.1	-	1395-1415	1.5	GO:0003677(DNA binding);GO:0003700(DNA binding transcription factor activity);GO:0005634(nucleus);GO:0006351(transcription, DNA-templated);GO:0006355(regulation of transcription, DNA-templated);GO:0043565(sequence-specific DNA binding);GO:0044212(transcription regulatory region DNA binding);GO:0046872(metal ion binding);GO:0048510(regulation of timing of transition from vegetative to reproductive…
gma-miR156a_R+1	Gh_A03G148200.2	Gh_A03G148200.2	-	2033-2053	1.5	GO:0003677(DNA binding);GO:0003700(DNA binding transcription factor activity);GO:0005634(nucleus);GO:0006351(transcription, DNA-templated);GO:0006355(regulation of transcription, DNA-templated);GO:0043565(sequence-specific DNA binding);GO:0044212(transcription regulatory region DNA binding);GO:0046872(metal ion binding);GO:0048510(regulation of timing of transition from vegetative to reproductive…
gma-miR156a_R+1	Gh_D03G098200.1	Gh_D03G098200.1	early nodulin-like protein 2	679-700	2.5	GO:0046658(anchored component of plasma membrane)	ko00230(Purine metabolism);ko00240(Pyrimidine metabolism);ko03020(RNA polymerase)
gma-miR156a_R+1	Gh_D11G368400.1	Gh_D11G368400.1	-	784-804	1.5	GO:0003677(DNA binding);GO:0003700(DNA binding transcription factor activity);GO:0005634(nucleus);GO:0005737(cytoplasm);GO:0006351(transcription, DNA-templated);GO:0006355(regulation of transcription, DNA-templated);GO:0010228(vegetative to reproductive phase transition of meristem);GO:0046872(metal ion binding);GO:0048366(leaf development);GO:0048653(anther development);GO:2000025(regulation of …
gma-miR156a_R+1	Gh_D03G111500.1	Gh_D03G111500.1	-	1207-1227	1.5	GO:0003677(DNA binding);GO:0003700(DNA binding transcription factor activity);GO:0005515(protein binding);GO:0005634(nucleus);GO:0006351(transcription, DNA-templated);GO:0006355(regulation of transcription, DNA-templated);GO:0010468(regulation of gene expression);GO:0042742(defense response to bacterium);GO:0046872(metal ion binding)
gma-miR156a_R+1	Gh_A12G111000.1	Gh_A12G111000.1	uncharacterized LOC103401427	895-916	1.5	GO:0003677(DNA binding);GO:0003700(DNA binding transcription factor activity);GO:0005634(nucleus);GO:0006351(transcription, DNA-templated);GO:0006355(regulation of transcription, DNA-templated);GO:0043565(sequence-specific DNA binding);GO:0044212(transcription regulatory region DNA binding);GO:0046872(metal ion binding);GO:0048510(regulation of timing of transition from vegetative to reproductive…	ko04075(Plant hormone signal transduction)
gma-miR156a_R+1	Gh_A04G024100.5	Gh_A04G024100.5	probable disease resistance protein At4g27220	4454-4473	2.5	GO:0005524(ATP binding);GO:0005634(nucleus);GO:0006952(defense response);GO:0043531(ADP binding)	ko04626(Plant-pathogen interaction)
gma-miR156a_R+1	Gh_A04G024100.1	Gh_A04G024100.1	probable disease resistance protein At4g27220	4530-4549	2.5	GO:0005524(ATP binding);GO:0005634(nucleus);GO:0006952(defense response);GO:0043531(ADP binding)	ko04626(Plant-pathogen interaction)
gma-miR156a_R+1	Gh_A04G024100.4	Gh_A04G024100.4	probable disease resistance protein At4g27220	4555-4574	2.5	GO:0005524(ATP binding);GO:0005634(nucleus);GO:0006952(defense response);GO:0043531(ADP binding)	ko04626(Plant-pathogen interaction)
gma-miR156a_R+1	Gh_A04G024100.2	Gh_A04G024100.2	probable disease resistance protein At4g27220	4454-4473	2.5	GO:0005524(ATP binding);GO:0005634(nucleus);GO:0006952(defense response);GO:0043531(ADP binding)	ko04626(Plant-pathogen interaction)
gma-miR156a_R+1	Gh_A04G024100.3	Gh_A04G024100.3	probable disease resistance protein At4g27220	4454-4473	2.5	GO:0005524(ATP binding);GO:0005634(nucleus);GO:0006952(defense response);GO:0043531(ADP binding)	ko04626(Plant-pathogen interaction)
gma-miR156a_R+1	Gh_A04G024800.1	Gh_A04G024800.1	-	328-347	2.5	-
gma-miR156a_R+1	Gh_A12G170500.1	Gh_A12G170500.1	-	637-657	1.5	GO:0003677(DNA binding);GO:0003700(DNA binding transcription factor activity);GO:0005634(nucleus);GO:0006355(regulation of transcription, DNA-templated);GO:0048653(anther development)
gma-miR156a_R+1	Gh_A04G067500.1	Gh_A04G067500.1	uncharacterized LOC103401427	923-943	1.5	GO:0003677(DNA binding);GO:0003700(DNA binding transcription factor activity);GO:0005515(protein binding);GO:0005634(nucleus);GO:0006351(transcription, DNA-templated);GO:0006355(regulation of transcription, DNA-templated);GO:0008361(regulation of cell size);GO:0010228(vegetative to reproductive phase transition of meristem);GO:0042127(regulation of cell proliferation);GO:0046872(metal ion binding…	ko04075(Plant hormone signal transduction)
gma-miR156a_R+1	Gh_D12G111000.1	Gh_D12G111000.1	uncharacterized LOC103401427	681-702	1.5	GO:0003677(DNA binding);GO:0003700(DNA binding transcription factor activity);GO:0005634(nucleus);GO:0006351(transcription, DNA-templated);GO:0006355(regulation of transcription, DNA-templated);GO:0010358(leaf shaping);GO:0045893(positive regulation of transcription, DNA-templated);GO:0046872(metal ion binding);GO:0048510(regulation of timing of transition from vegetative to reproductive phase)	ko04075(Plant hormone signal transduction)
gma-miR156a_R+1	Gh_D08G183100.1	Gh_D08G183100.1	-	5222-5242	2.5	GO:0005622(intracellular);GO:0006623(protein targeting to vacuole);GO:0019898(extrinsic component of membrane);GO:0045053(protein retention in Golgi apparatus)
gma-miR156a_R+1	Gh_A04G164100.1	Gh_A04G164100.1	uncharacterized LOC103401427	1847-1868	1.5	GO:0003677(DNA binding);GO:0003700(DNA binding transcription factor activity);GO:0005634(nucleus);GO:0006351(transcription, DNA-templated);GO:0006355(regulation of transcription, DNA-templated);GO:0043565(sequence-specific DNA binding);GO:0044212(transcription regulatory region DNA binding);GO:0046872(metal ion binding);GO:0048510(regulation of timing of transition from vegetative to reproductive…	ko04075(Plant hormone signal transduction)
gma-miR156a_R+1	Gh_D04G103700.1	Gh_D04G103700.1	-	799-819	1.5	GO:0003677(DNA binding);GO:0003700(DNA binding transcription factor activity);GO:0005515(protein binding);GO:0005634(nucleus);GO:0006351(transcription, DNA-templated);GO:0006355(regulation of transcription, DNA-templated);GO:0008361(regulation of cell size);GO:0010228(vegetative to reproductive phase transition of meristem);GO:0042127(regulation of cell proliferation);GO:0046872(metal ion binding…
gma-miR156a_R+1	Gh_A04G170500.1	Gh_A04G170500.1	-	817-837	1.5	GO:0003677(DNA binding);GO:0003700(DNA binding transcription factor activity);GO:0005515(protein binding);GO:0005634(nucleus);GO:0006351(transcription, DNA-templated);GO:0006355(regulation of transcription, DNA-templated);GO:0010468(regulation of gene expression);GO:0042742(defense response to bacterium);GO:0046872(metal ion binding)
gma-miR156a_R+1	Gh_D04G208500.1	Gh_D04G208500.1	uncharacterized LOC103401427	1159-1179	1.5	GO:0003677(DNA binding);GO:0003700(DNA binding transcription factor activity);GO:0005634(nucleus);GO:0006351(transcription, DNA-templated);GO:0006355(regulation of transcription, DNA-templated);GO:0043565(sequence-specific DNA binding);GO:0044212(transcription regulatory region DNA binding);GO:0046872(metal ion binding);GO:0048510(regulation of timing of transition from vegetative to reproductive…	ko04075(Plant hormone signal transduction)
gma-miR156a_R+1	Gh_D04G216600.1	Gh_D04G216600.1	-	817-837	2	GO:0003677(DNA binding);GO:0003700(DNA binding transcription factor activity);GO:0005515(protein binding);GO:0005634(nucleus);GO:0006351(transcription, DNA-templated);GO:0006355(regulation of transcription, DNA-templated);GO:0010468(regulation of gene expression);GO:0042742(defense response to bacterium);GO:0046872(metal ion binding)
gma-miR156a_R+1	Gh_A13G086100.4	Gh_A13G086100.4	-	1309-1329	1.5	GO:0003677(DNA binding);GO:0003700(DNA binding transcription factor activity);GO:0005515(protein binding);GO:0005634(nucleus);GO:0006351(transcription, DNA-templated);GO:0006355(regulation of transcription, DNA-templated);GO:0010468(regulation of gene expression);GO:0042742(defense response to bacterium);GO:0046872(metal ion binding)
gma-miR156a_R+1	Gh_A13G086100.2	Gh_A13G086100.2	-	1765-1785	1.5	GO:0003677(DNA binding);GO:0003700(DNA binding transcription factor activity);GO:0005515(protein binding);GO:0005634(nucleus);GO:0006351(transcription, DNA-templated);GO:0006355(regulation of transcription, DNA-templated);GO:0010468(regulation of gene expression);GO:0042742(defense response to bacterium);GO:0046872(metal ion binding)
gma-miR156a_R+1	Gh_A13G086100.1	Gh_A13G086100.1	-	1268-1288	1.5	GO:0003677(DNA binding);GO:0003700(DNA binding transcription factor activity);GO:0005515(protein binding);GO:0005634(nucleus);GO:0006351(transcription, DNA-templated);GO:0006355(regulation of transcription, DNA-templated);GO:0010468(regulation of gene expression);GO:0042742(defense response to bacterium);GO:0046872(metal ion binding)
gma-miR156a_R+1	Gh_A13G086100.3	Gh_A13G086100.3	-	1302-1322	1.5	GO:0003677(DNA binding);GO:0003700(DNA binding transcription factor activity);GO:0005515(protein binding);GO:0005634(nucleus);GO:0006351(transcription, DNA-templated);GO:0006355(regulation of transcription, DNA-templated);GO:0010468(regulation of gene expression);GO:0042742(defense response to bacterium);GO:0046872(metal ion binding)
gma-miR156a_R+1	Gh_A09G188100.1	Gh_A09G188100.1	-	144-164	2	GO:0005215(transporter activity);GO:0005737(cytoplasm);GO:0005886(plasma membrane);GO:0006810(transport);GO:0007049(cell cycle);GO:0008289(lipid binding);GO:0051301(cell division);GO:0071365(cellular response to auxin stimulus);GO:1901703(protein localization involved in auxin polar transport)
gma-miR156a_R+1	Gh_A13G166400.1	Gh_A13G166400.1	uncharacterized LOC103401427	615-634	2	GO:0003677(DNA binding);GO:0003700(DNA binding transcription factor activity);GO:0005634(nucleus);GO:0005737(cytoplasm);GO:0006351(transcription, DNA-templated);GO:0006355(regulation of transcription, DNA-templated);GO:0010321(regulation of vegetative phase change);GO:0046872(metal ion binding)	ko04075(Plant hormone signal transduction)
gma-miR156a_R+1	Gh_D13G092600.2	Gh_D13G092600.2	-	2147-2167	1.5	GO:0003677(DNA binding);GO:0003700(DNA binding transcription factor activity);GO:0005515(protein binding);GO:0005634(nucleus);GO:0006351(transcription, DNA-templated);GO:0006355(regulation of transcription, DNA-templated);GO:0010468(regulation of gene expression);GO:0042742(defense response to bacterium);GO:0046872(metal ion binding)
gma-miR156a_R+1	Gh_D13G092600.1	Gh_D13G092600.1	-	1187-1207	1.5	GO:0003677(DNA binding);GO:0003700(DNA binding transcription factor activity);GO:0005515(protein binding);GO:0005634(nucleus);GO:0006351(transcription, DNA-templated);GO:0006355(regulation of transcription, DNA-templated);GO:0010468(regulation of gene expression);GO:0042742(defense response to bacterium);GO:0046872(metal ion binding)
gma-miR156a_R+1	Gh_D09G179800.1	Gh_D09G179800.1	-	201-221	2.5	GO:0005215(transporter activity);GO:0005737(cytoplasm);GO:0005886(plasma membrane);GO:0006810(transport);GO:0007049(cell cycle);GO:0008289(lipid binding);GO:0051301(cell division);GO:0071365(cellular response to auxin stimulus);GO:1901703(protein localization involved in auxin polar transport)
gma-miR156a_R+1	Gh_D13G168300.1	Gh_D13G168300.1	uncharacterized LOC103401427	615-634	2	GO:0003677(DNA binding);GO:0003700(DNA binding transcription factor activity);GO:0005634(nucleus);GO:0005737(cytoplasm);GO:0006351(transcription, DNA-templated);GO:0006355(regulation of transcription, DNA-templated);GO:0010321(regulation of vegetative phase change);GO:0046872(metal ion binding)	ko04075(Plant hormone signal transduction)
gma-miR156a_R+1	Gh_A10G019300.1	Gh_A10G019300.1	uncharacterized LOC103401427	748-767	1.5	GO:0003677(DNA binding);GO:0003700(DNA binding transcription factor activity);GO:0005634(nucleus);GO:0005737(cytoplasm);GO:0006351(transcription, DNA-templated);GO:0006355(regulation of transcription, DNA-templated);GO:0009908(flower development);GO:0009911(positive regulation of flower development);GO:0010228(vegetative to reproductive phase transition of meristem);GO:0010229(inflorescence devel…	ko04075(Plant hormone signal transduction)
gma-miR156a_R+1	Gh_D10G028200.1	Gh_D10G028200.1	uncharacterized LOC103401427	667-686	1.5	GO:0003677(DNA binding);GO:0003700(DNA binding transcription factor activity);GO:0005634(nucleus);GO:0005737(cytoplasm);GO:0006351(transcription, DNA-templated);GO:0006355(regulation of transcription, DNA-templated);GO:0009908(flower development);GO:0009911(positive regulation of flower development);GO:0010228(vegetative to reproductive phase transition of meristem);GO:0010229(inflorescence devel…	ko04075(Plant hormone signal transduction)
gma-miR156a_R+1	Gh_D01G054600.1	Gh_D01G054600.1	uncharacterized LOC103401427	606-626	2	GO:0003677(DNA binding);GO:0003700(DNA binding transcription factor activity);GO:0005634(nucleus);GO:0005737(cytoplasm);GO:0006351(transcription, DNA-templated);GO:0006355(regulation of transcription, DNA-templated);GO:0010321(regulation of vegetative phase change);GO:0046872(metal ion binding)	ko04075(Plant hormone signal transduction)
gma-miR156a_R+1	Gh_A01G147900.1	Gh_A01G147900.1	-	795-815	2.5	GO:0003677(DNA binding);GO:0003700(DNA binding transcription factor activity);GO:0005634(nucleus);GO:0005737(cytoplasm);GO:0006351(transcription, DNA-templated);GO:0006355(regulation of transcription, DNA-templated);GO:0010228(vegetative to reproductive phase transition of meristem);GO:0046872(metal ion binding);GO:0048366(leaf development);GO:0048653(anther development);GO:2000025(regulation of …
gma-miR156a_R+1	Gh_A01G148000.1	Gh_A01G148000.1	-	600-620	2.5	GO:0005634(nucleus)
gma-miR156a_R+1	Gh_A01G172300.1	Gh_A01G172300.1	-	637-657	1.5	GO:0003677(DNA binding);GO:0003700(DNA binding transcription factor activity);GO:0005634(nucleus);GO:0006355(regulation of transcription, DNA-templated);GO:0048653(anther development)
gma-miR156a_R+1	Gh_A01G173100.1	Gh_A01G173100.1	-	1500-1520	1.5	GO:0003677(DNA binding);GO:0003700(DNA binding transcription factor activity);GO:0005634(nucleus);GO:0006351(transcription, DNA-templated);GO:0006355(regulation of transcription, DNA-templated);GO:0043565(sequence-specific DNA binding);GO:0044212(transcription regulatory region DNA binding);GO:0046872(metal ion binding);GO:0048510(regulation of timing of transition from vegetative to reproductive…
gma-miR156a_R+1	Gh_A01G173100.3	Gh_A01G173100.3	-	2328-2348	1.5	GO:0003677(DNA binding);GO:0003700(DNA binding transcription factor activity);GO:0005634(nucleus);GO:0006351(transcription, DNA-templated);GO:0006355(regulation of transcription, DNA-templated);GO:0043565(sequence-specific DNA binding);GO:0044212(transcription regulatory region DNA binding);GO:0046872(metal ion binding);GO:0048510(regulation of timing of transition from vegetative to reproductive…
gma-miR156a_R+1	Gh_A01G173100.2	Gh_A01G173100.2	-	1543-1563	1.5	GO:0003677(DNA binding);GO:0003700(DNA binding transcription factor activity);GO:0005634(nucleus);GO:0006351(transcription, DNA-templated);GO:0006355(regulation of transcription, DNA-templated);GO:0043565(sequence-specific DNA binding);GO:0044212(transcription regulatory region DNA binding);GO:0046872(metal ion binding);GO:0048510(regulation of timing of transition from vegetative to reproductive…
gma-miR156a_R+1	Gh_D01G147000.1	Gh_D01G147000.1	-	798-817	2.2	GO:0003677(DNA binding);GO:0003700(DNA binding transcription factor activity);GO:0005515(protein binding);GO:0005634(nucleus);GO:0006351(transcription, DNA-templated);GO:0006355(regulation of transcription, DNA-templated);GO:0008361(regulation of cell size);GO:0010228(vegetative to reproductive phase transition of meristem);GO:0042127(regulation of cell proliferation);GO:0046872(metal ion binding…
gma-miR156a_R+1	Gh_A06G099100.1	Gh_A06G099100.1	serine/threonine protein phosphatase 2A 55 kDa regulatory subunit B beta isoform-like	388-408	2.5	GO:0000159(protein phosphatase type 2A complex);GO:0000166(nucleotide binding);GO:0000278(mitotic cell cycle);GO:0004722(protein serine/threonine phosphatase activity);GO:0005515(protein binding);GO:0005737(cytoplasm);GO:0005829(cytosol);GO:0006470(protein dephosphorylation);GO:0019888(protein phosphatase regulator activity);GO:0032502(developmental process);GO:0050790(regulation of catalytic act…	ko03015(mRNA surveillance pathway)
gma-miR156a_R+1	Gh_D01G147100.1	Gh_D01G147100.1	-	633-653	2.5	GO:0005634(nucleus)
gma-miR156a_R+1	Gh_D01G170200.1	Gh_D01G170200.1	-	643-663	1.5	GO:0003677(DNA binding);GO:0003700(DNA binding transcription factor activity);GO:0005634(nucleus);GO:0006355(regulation of transcription, DNA-templated);GO:0048653(anther development)
gma-miR156a_R+1	Gh_D01G171200.1	Gh_D01G171200.1	-	1518-1538	1.5	GO:0003677(DNA binding);GO:0003700(DNA binding transcription factor activity);GO:0005634(nucleus);GO:0006351(transcription, DNA-templated);GO:0006355(regulation of transcription, DNA-templated);GO:0043565(sequence-specific DNA binding);GO:0044212(transcription regulatory region DNA binding);GO:0046872(metal ion binding);GO:0048510(regulation of timing of transition from vegetative to reproductive…
gma-miR156a_R+1	Gh_A11G041100.1	Gh_A11G041100.1	-	811-831	1.5	GO:0003677(DNA binding);GO:0003700(DNA binding transcription factor activity);GO:0005634(nucleus);GO:0006355(regulation of transcription, DNA-templated);GO:0048653(anther development)
gma-miR156a_R+1	Gh_D06G098900.1	Gh_D06G098900.1	serine/threonine protein phosphatase 2A 55 kDa regulatory subunit B beta isoform-like	768-788	2.5	GO:0000159(protein phosphatase type 2A complex);GO:0000166(nucleotide binding);GO:0000278(mitotic cell cycle);GO:0004722(protein serine/threonine phosphatase activity);GO:0005515(protein binding);GO:0005737(cytoplasm);GO:0005829(cytosol);GO:0006470(protein dephosphorylation);GO:0019888(protein phosphatase regulator activity);GO:0032502(developmental process);GO:0050790(regulation of catalytic act…	ko03015(mRNA surveillance pathway)
gma-miR156a_R+1	Gh_A11G083800.1	Gh_A11G083800.1	uncharacterized LOC103401427	1087-1108	1.5	GO:0003677(DNA binding);GO:0003700(DNA binding transcription factor activity);GO:0005634(nucleus);GO:0006351(transcription, DNA-templated);GO:0006355(regulation of transcription, DNA-templated);GO:0043565(sequence-specific DNA binding);GO:0044212(transcription regulatory region DNA binding);GO:0046872(metal ion binding);GO:0048510(regulation of timing of transition from vegetative to reproductive…	ko04075(Plant hormone signal transduction)
gma-miR156a_R+1	Gh_D11G041400.1	Gh_D11G041400.1	-	811-831	1.5	GO:0003677(DNA binding);GO:0003700(DNA binding transcription factor activity);GO:0005634(nucleus);GO:0006355(regulation of transcription, DNA-templated);GO:0048653(anther development)
gma-miR156a_R+1	Gh_D11G084100.1	Gh_D11G084100.1	uncharacterized LOC103401427	870-891	1.5	GO:0003677(DNA binding);GO:0003700(DNA binding transcription factor activity);GO:0005634(nucleus);GO:0006351(transcription, DNA-templated);GO:0006355(regulation of transcription, DNA-templated);GO:0010358(leaf shaping);GO:0045893(positive regulation of transcription, DNA-templated);GO:0046872(metal ion binding);GO:0048510(regulation of timing of transition from vegetative to reproductive phase)	ko04075(Plant hormone signal transduction)
gma-miR156a_R+1	Gh_D02G074900.1	Gh_D02G074900.1	-	29-48	2.2	GO:0016592(mediator complex)
gma-miR156a_R+1	Gh_A07G054800.1	Gh_A07G054800.1	-	797-816	1.5	GO:0003677(DNA binding);GO:0003700(DNA binding transcription factor activity);GO:0005634(nucleus);GO:0006355(regulation of transcription, DNA-templated);GO:0048653(anther development)
gma-miR156a_R+1	Gh_D02G165000.1	Gh_D02G165000.1	-	979-999	1.5	GO:0003677(DNA binding);GO:0003700(DNA binding transcription factor activity);GO:0005634(nucleus);GO:0006355(regulation of transcription, DNA-templated);GO:0048653(anther development)
gma-miR156a_R+1	Gh_D02G166800.1	Gh_D02G166800.1	-	1428-1448	1.5	GO:0003677(DNA binding);GO:0003700(DNA binding transcription factor activity);GO:0005634(nucleus);GO:0006351(transcription, DNA-templated);GO:0006355(regulation of transcription, DNA-templated);GO:0043565(sequence-specific DNA binding);GO:0044212(transcription regulatory region DNA binding);GO:0046872(metal ion binding);GO:0048510(regulation of timing of transition from vegetative to reproductive…
gma-miR156a_R+1	Gh_D07G055600.1	Gh_D07G055600.1	-	797-816	1.5	GO:0003677(DNA binding);GO:0003700(DNA binding transcription factor activity);GO:0005634(nucleus);GO:0006355(regulation of transcription, DNA-templated);GO:0048653(anther development)
gma-miR156a_R+1	Gh_A03G089200.1	Gh_A03G089200.1	-	1996-2016	1.5	GO:0003677(DNA binding);GO:0003700(DNA binding transcription factor activity);GO:0005515(protein binding);GO:0005634(nucleus);GO:0006351(transcription, DNA-templated);GO:0006355(regulation of transcription, DNA-templated);GO:0010468(regulation of gene expression);GO:0042742(defense response to bacterium);GO:0046872(metal ion binding)
gma-miR156a_R+1	Gh_A11G360800.1	Gh_A11G360800.1	-	791-811	1.5	GO:0003677(DNA binding);GO:0003700(DNA binding transcription factor activity);GO:0005634(nucleus);GO:0005737(cytoplasm);GO:0006351(transcription, DNA-templated);GO:0006355(regulation of transcription, DNA-templated);GO:0010228(vegetative to reproductive phase transition of meristem);GO:0046872(metal ion binding);GO:0048366(leaf development);GO:0048653(anther development);GO:2000025(regulation of …
gma-miR156a_R+1	Gh_A03G135400.1	Gh_A03G135400.1	-	667-687	1.5	GO:0003677(DNA binding);GO:0003700(DNA binding transcription factor activity);GO:0005634(nucleus);GO:0006355(regulation of transcription, DNA-templated);GO:0048653(anther development)
gma-miR156a_R+1	Gh_A03G148200.1	Gh_A03G148200.1	-	1395-1415	1.5	GO:0003677(DNA binding);GO:0003700(DNA binding transcription factor activity);GO:0005634(nucleus);GO:0006351(transcription, DNA-templated);GO:0006355(regulation of transcription, DNA-templated);GO:0043565(sequence-specific DNA binding);GO:0044212(transcription regulatory region DNA binding);GO:0046872(metal ion binding);GO:0048510(regulation of timing of transition from vegetative to reproductive…
gma-miR156a_R+1	Gh_A03G148200.2	Gh_A03G148200.2	-	2033-2053	1.5	GO:0003677(DNA binding);GO:0003700(DNA binding transcription factor activity);GO:0005634(nucleus);GO:0006351(transcription, DNA-templated);GO:0006355(regulation of transcription, DNA-templated);GO:0043565(sequence-specific DNA binding);GO:0044212(transcription regulatory region DNA binding);GO:0046872(metal ion binding);GO:0048510(regulation of timing of transition from vegetative to reproductive…
gma-miR156a_R+1	Gh_D03G098200.1	Gh_D03G098200.1	early nodulin-like protein 2	679-700	2.5	GO:0046658(anchored component of plasma membrane)	ko00230(Purine metabolism);ko00240(Pyrimidine metabolism);ko03020(RNA polymerase)
gma-miR156a_R+1	Gh_D11G368400.1	Gh_D11G368400.1	-	784-804	1.5	GO:0003677(DNA binding);GO:0003700(DNA binding transcription factor activity);GO:0005634(nucleus);GO:0005737(cytoplasm);GO:0006351(transcription, DNA-templated);GO:0006355(regulation of transcription, DNA-templated);GO:0010228(vegetative to reproductive phase transition of meristem);GO:0046872(metal ion binding);GO:0048366(leaf development);GO:0048653(anther development);GO:2000025(regulation of …
gma-miR156a_R+1	Gh_D03G111500.1	Gh_D03G111500.1	-	1207-1227	1.5	GO:0003677(DNA binding);GO:0003700(DNA binding transcription factor activity);GO:0005515(protein binding);GO:0005634(nucleus);GO:0006351(transcription, DNA-templated);GO:0006355(regulation of transcription, DNA-templated);GO:0010468(regulation of gene expression);GO:0042742(defense response to bacterium);GO:0046872(metal ion binding)
gma-miR156a_R+1	Gh_A12G111000.1	Gh_A12G111000.1	uncharacterized LOC103401427	895-916	1.5	GO:0003677(DNA binding);GO:0003700(DNA binding transcription factor activity);GO:0005634(nucleus);GO:0006351(transcription, DNA-templated);GO:0006355(regulation of transcription, DNA-templated);GO:0043565(sequence-specific DNA binding);GO:0044212(transcription regulatory region DNA binding);GO:0046872(metal ion binding);GO:0048510(regulation of timing of transition from vegetative to reproductive…	ko04075(Plant hormone signal transduction)
gma-miR156a_R+1	Gh_A04G024100.5	Gh_A04G024100.5	probable disease resistance protein At4g27220	4454-4473	2.5	GO:0005524(ATP binding);GO:0005634(nucleus);GO:0006952(defense response);GO:0043531(ADP binding)	ko04626(Plant-pathogen interaction)
gma-miR156a_R+1	Gh_A04G024100.1	Gh_A04G024100.1	probable disease resistance protein At4g27220	4530-4549	2.5	GO:0005524(ATP binding);GO:0005634(nucleus);GO:0006952(defense response);GO:0043531(ADP binding)	ko04626(Plant-pathogen interaction)
gma-miR156a_R+1	Gh_A04G024100.4	Gh_A04G024100.4	probable disease resistance protein At4g27220	4555-4574	2.5	GO:0005524(ATP binding);GO:0005634(nucleus);GO:0006952(defense response);GO:0043531(ADP binding)	ko04626(Plant-pathogen interaction)
gma-miR156a_R+1	Gh_A04G024100.2	Gh_A04G024100.2	probable disease resistance protein At4g27220	4454-4473	2.5	GO:0005524(ATP binding);GO:0005634(nucleus);GO:0006952(defense response);GO:0043531(ADP binding)	ko04626(Plant-pathogen interaction)
gma-miR156a_R+1	Gh_A04G024100.3	Gh_A04G024100.3	probable disease resistance protein At4g27220	4454-4473	2.5	GO:0005524(ATP binding);GO:0005634(nucleus);GO:0006952(defense response);GO:0043531(ADP binding)	ko04626(Plant-pathogen interaction)
gma-miR156a_R+1	Gh_A04G024800.1	Gh_A04G024800.1	-	328-347	2.5	-
gma-miR156a_R+1	Gh_A12G170500.1	Gh_A12G170500.1	-	637-657	1.5	GO:0003677(DNA binding);GO:0003700(DNA binding transcription factor activity);GO:0005634(nucleus);GO:0006355(regulation of transcription, DNA-templated);GO:0048653(anther development)
gma-miR156a_R+1	Gh_A04G067500.1	Gh_A04G067500.1	uncharacterized LOC103401427	923-943	1.5	GO:0003677(DNA binding);GO:0003700(DNA binding transcription factor activity);GO:0005515(protein binding);GO:0005634(nucleus);GO:0006351(transcription, DNA-templated);GO:0006355(regulation of transcription, DNA-templated);GO:0008361(regulation of cell size);GO:0010228(vegetative to reproductive phase transition of meristem);GO:0042127(regulation of cell proliferation);GO:0046872(metal ion binding…	ko04075(Plant hormone signal transduction)
gma-miR156a_R+1	Gh_D12G111000.1	Gh_D12G111000.1	uncharacterized LOC103401427	681-702	1.5	GO:0003677(DNA binding);GO:0003700(DNA binding transcription factor activity);GO:0005634(nucleus);GO:0006351(transcription, DNA-templated);GO:0006355(regulation of transcription, DNA-templated);GO:0010358(leaf shaping);GO:0045893(positive regulation of transcription, DNA-templated);GO:0046872(metal ion binding);GO:0048510(regulation of timing of transition from vegetative to reproductive phase)	ko04075(Plant hormone signal transduction)
gma-miR156a_R+1	Gh_D08G183100.1	Gh_D08G183100.1	-	5222-5242	2.5	GO:0005622(intracellular);GO:0006623(protein targeting to vacuole);GO:0019898(extrinsic component of membrane);GO:0045053(protein retention in Golgi apparatus)
gma-miR156a_R+1	Gh_A04G164100.1	Gh_A04G164100.1	uncharacterized LOC103401427	1847-1868	1.5	GO:0003677(DNA binding);GO:0003700(DNA binding transcription factor activity);GO:0005634(nucleus);GO:0006351(transcription, DNA-templated);GO:0006355(regulation of transcription, DNA-templated);GO:0043565(sequence-specific DNA binding);GO:0044212(transcription regulatory region DNA binding);GO:0046872(metal ion binding);GO:0048510(regulation of timing of transition from vegetative to reproductive…	ko04075(Plant hormone signal transduction)
gma-miR156a_R+1	Gh_D04G103700.1	Gh_D04G103700.1	-	799-819	1.5	GO:0003677(DNA binding);GO:0003700(DNA binding transcription factor activity);GO:0005515(protein binding);GO:0005634(nucleus);GO:0006351(transcription, DNA-templated);GO:0006355(regulation of transcription, DNA-templated);GO:0008361(regulation of cell size);GO:0010228(vegetative to reproductive phase transition of meristem);GO:0042127(regulation of cell proliferation);GO:0046872(metal ion binding…
gma-miR156a_R+1	Gh_A04G170500.1	Gh_A04G170500.1	-	817-837	1.5	GO:0003677(DNA binding);GO:0003700(DNA binding transcription factor activity);GO:0005515(protein binding);GO:0005634(nucleus);GO:0006351(transcription, DNA-templated);GO:0006355(regulation of transcription, DNA-templated);GO:0010468(regulation of gene expression);GO:0042742(defense response to bacterium);GO:0046872(metal ion binding)
gma-miR156a_R+1	Gh_D04G208500.1	Gh_D04G208500.1	uncharacterized LOC103401427	1159-1179	1.5	GO:0003677(DNA binding);GO:0003700(DNA binding transcription factor activity);GO:0005634(nucleus);GO:0006351(transcription, DNA-templated);GO:0006355(regulation of transcription, DNA-templated);GO:0043565(sequence-specific DNA binding);GO:0044212(transcription regulatory region DNA binding);GO:0046872(metal ion binding);GO:0048510(regulation of timing of transition from vegetative to reproductive…	ko04075(Plant hormone signal transduction)
gma-miR156a_R+1	Gh_D04G216600.1	Gh_D04G216600.1	-	817-837	2	GO:0003677(DNA binding);GO:0003700(DNA binding transcription factor activity);GO:0005515(protein binding);GO:0005634(nucleus);GO:0006351(transcription, DNA-templated);GO:0006355(regulation of transcription, DNA-templated);GO:0010468(regulation of gene expression);GO:0042742(defense response to bacterium);GO:0046872(metal ion binding)
gma-miR156a_R+1	Gh_A13G086100.4	Gh_A13G086100.4	-	1309-1329	1.5	GO:0003677(DNA binding);GO:0003700(DNA binding transcription factor activity);GO:0005515(protein binding);GO:0005634(nucleus);GO:0006351(transcription, DNA-templated);GO:0006355(regulation of transcription, DNA-templated);GO:0010468(regulation of gene expression);GO:0042742(defense response to bacterium);GO:0046872(metal ion binding)
gma-miR156a_R+1	Gh_A13G086100.2	Gh_A13G086100.2	-	1765-1785	1.5	GO:0003677(DNA binding);GO:0003700(DNA binding transcription factor activity);GO:0005515(protein binding);GO:0005634(nucleus);GO:0006351(transcription, DNA-templated);GO:0006355(regulation of transcription, DNA-templated);GO:0010468(regulation of gene expression);GO:0042742(defense response to bacterium);GO:0046872(metal ion binding)
gma-miR156a_R+1	Gh_A13G086100.1	Gh_A13G086100.1	-	1268-1288	1.5	GO:0003677(DNA binding);GO:0003700(DNA binding transcription factor activity);GO:0005515(protein binding);GO:0005634(nucleus);GO:0006351(transcription, DNA-templated);GO:0006355(regulation of transcription, DNA-templated);GO:0010468(regulation of gene expression);GO:0042742(defense response to bacterium);GO:0046872(metal ion binding)
gma-miR156a_R+1	Gh_A13G086100.3	Gh_A13G086100.3	-	1302-1322	1.5	GO:0003677(DNA binding);GO:0003700(DNA binding transcription factor activity);GO:0005515(protein binding);GO:0005634(nucleus);GO:0006351(transcription, DNA-templated);GO:0006355(regulation of transcription, DNA-templated);GO:0010468(regulation of gene expression);GO:0042742(defense response to bacterium);GO:0046872(metal ion binding)
gma-miR156a_R+1	Gh_A09G188100.1	Gh_A09G188100.1	-	144-164	2	GO:0005215(transporter activity);GO:0005737(cytoplasm);GO:0005886(plasma membrane);GO:0006810(transport);GO:0007049(cell cycle);GO:0008289(lipid binding);GO:0051301(cell division);GO:0071365(cellular response to auxin stimulus);GO:1901703(protein localization involved in auxin polar transport)
gma-miR156a_R+1	Gh_A13G166400.1	Gh_A13G166400.1	uncharacterized LOC103401427	615-634	2	GO:0003677(DNA binding);GO:0003700(DNA binding transcription factor activity);GO:0005634(nucleus);GO:0005737(cytoplasm);GO:0006351(transcription, DNA-templated);GO:0006355(regulation of transcription, DNA-templated);GO:0010321(regulation of vegetative phase change);GO:0046872(metal ion binding)	ko04075(Plant hormone signal transduction)
gma-miR156a_R+1	Gh_D13G092600.2	Gh_D13G092600.2	-	2147-2167	1.5	GO:0003677(DNA binding);GO:0003700(DNA binding transcription factor activity);GO:0005515(protein binding);GO:0005634(nucleus);GO:0006351(transcription, DNA-templated);GO:0006355(regulation of transcription, DNA-templated);GO:0010468(regulation of gene expression);GO:0042742(defense response to bacterium);GO:0046872(metal ion binding)
gma-miR156a_R+1	Gh_D13G092600.1	Gh_D13G092600.1	-	1187-1207	1.5	GO:0003677(DNA binding);GO:0003700(DNA binding transcription factor activity);GO:0005515(protein binding);GO:0005634(nucleus);GO:0006351(transcription, DNA-templated);GO:0006355(regulation of transcription, DNA-templated);GO:0010468(regulation of gene expression);GO:0042742(defense response to bacterium);GO:0046872(metal ion binding)
gma-miR156a_R+1	Gh_D09G179800.1	Gh_D09G179800.1	-	201-221	2.5	GO:0005215(transporter activity);GO:0005737(cytoplasm);GO:0005886(plasma membrane);GO:0006810(transport);GO:0007049(cell cycle);GO:0008289(lipid binding);GO:0051301(cell division);GO:0071365(cellular response to auxin stimulus);GO:1901703(protein localization involved in auxin polar transport)
gma-miR156a_R+1	Gh_D13G168300.1	Gh_D13G168300.1	uncharacterized LOC103401427	615-634	2	GO:0003677(DNA binding);GO:0003700(DNA binding transcription factor activity);GO:0005634(nucleus);GO:0005737(cytoplasm);GO:0006351(transcription, DNA-templated);GO:0006355(regulation of transcription, DNA-templated);GO:0010321(regulation of vegetative phase change);GO:0046872(metal ion binding)	ko04075(Plant hormone signal transduction)
gma-miR156a_R+1	Gh_A10G019300.1	Gh_A10G019300.1	uncharacterized LOC103401427	748-767	1.5	GO:0003677(DNA binding);GO:0003700(DNA binding transcription factor activity);GO:0005634(nucleus);GO:0005737(cytoplasm);GO:0006351(transcription, DNA-templated);GO:0006355(regulation of transcription, DNA-templated);GO:0009908(flower development);GO:0009911(positive regulation of flower development);GO:0010228(vegetative to reproductive phase transition of meristem);GO:0010229(inflorescence devel…	ko04075(Plant hormone signal transduction)
tcc-miR399a_1ss21GT	Gh_A12G037400.1	Gh_A12G037400.1	-	400-421	2.5	-
tcc-miR399a_1ss21GT	Gh_A09G038800.1	Gh_A09G038800.1	-	1789-1810	2.5	GO:0003676(nucleic acid binding);GO:0003723(RNA binding);GO:0003964(RNA-directed DNA polymerase activity);GO:0005739(mitochondrion);GO:0006278(RNA-dependent DNA biosynthetic process)
tcc-miR399a_1ss21GT	Gh_A05G318500.1	Gh_A05G318500.1	-	1837-1858	2.5	GO:0003676(nucleic acid binding);GO:0003723(RNA binding);GO:0003964(RNA-directed DNA polymerase activity);GO:0005739(mitochondrion);GO:0006278(RNA-dependent DNA biosynthetic process)
ppe-miR399a	Gh_A12G037400.1	Gh_A12G037400.1	-	400-421	2.5	-
ppe-miR399a	Gh_A09G038800.1	Gh_A09G038800.1	-	1789-1810	2.5	GO:0003676(nucleic acid binding);GO:0003723(RNA binding);GO:0003964(RNA-directed DNA polymerase activity);GO:0005739(mitochondrion);GO:0006278(RNA-dependent DNA biosynthetic process)
ppe-miR399a	Gh_A05G318500.1	Gh_A05G318500.1	-	1837-1858	2.5	GO:0003676(nucleic acid binding);GO:0003723(RNA binding);GO:0003964(RNA-directed DNA polymerase activity);GO:0005739(mitochondrion);GO:0006278(RNA-dependent DNA biosynthetic process)
tcc-miR399e	Gh_A06G190300.3	Gh_A06G190300.3	clathrin heavy chain 1-like	2727-2747	2.5	GO:0005198(structural molecule activity);GO:0005515(protein binding);GO:0005773(vacuole);GO:0005774(vacuolar membrane);GO:0005794(Golgi apparatus);GO:0005829(cytosol);GO:0005886(plasma membrane);GO:0006886(intracellular protein transport);GO:0006897(endocytosis);GO:0009506(plasmodesma);GO:0010118(stomatal movement);GO:0016192(vesicle-mediated transport);GO:0030130(clathrin coat of trans-Golgi net…	ko04144(Endocytosis)
tcc-miR399e	Gh_A06G190300.2	Gh_A06G190300.2	clathrin heavy chain 1-like	2769-2789	2.5	GO:0005198(structural molecule activity);GO:0005515(protein binding);GO:0005773(vacuole);GO:0005774(vacuolar membrane);GO:0005794(Golgi apparatus);GO:0005829(cytosol);GO:0005886(plasma membrane);GO:0006886(intracellular protein transport);GO:0006897(endocytosis);GO:0009506(plasmodesma);GO:0010118(stomatal movement);GO:0016192(vesicle-mediated transport);GO:0030130(clathrin coat of trans-Golgi net…	ko04144(Endocytosis)
tcc-miR399e	Gh_A06G190300.1	Gh_A06G190300.1	clathrin heavy chain 1-like	2729-2749	2.5	GO:0005198(structural molecule activity);GO:0005515(protein binding);GO:0005773(vacuole);GO:0005774(vacuolar membrane);GO:0005794(Golgi apparatus);GO:0005829(cytosol);GO:0005886(plasma membrane);GO:0006886(intracellular protein transport);GO:0006897(endocytosis);GO:0009506(plasmodesma);GO:0010118(stomatal movement);GO:0016192(vesicle-mediated transport);GO:0030130(clathrin coat of trans-Golgi net…	ko04144(Endocytosis)
tcc-miR399e	Gh_D06G192500.4	Gh_D06G192500.4	clathrin heavy chain 1-like	2703-2723	2.5	GO:0005198(structural molecule activity);GO:0005515(protein binding);GO:0005773(vacuole);GO:0005774(vacuolar membrane);GO:0005794(Golgi apparatus);GO:0005829(cytosol);GO:0005886(plasma membrane);GO:0006886(intracellular protein transport);GO:0006897(endocytosis);GO:0009506(plasmodesma);GO:0010118(stomatal movement);GO:0016192(vesicle-mediated transport);GO:0030130(clathrin coat of trans-Golgi net…	ko04144(Endocytosis)
tcc-miR399e	Gh_D06G192500.5	Gh_D06G192500.5	clathrin heavy chain 1-like	2765-2785	2.5	GO:0005198(structural molecule activity);GO:0005515(protein binding);GO:0005773(vacuole);GO:0005774(vacuolar membrane);GO:0005794(Golgi apparatus);GO:0005829(cytosol);GO:0005886(plasma membrane);GO:0006886(intracellular protein transport);GO:0006897(endocytosis);GO:0009506(plasmodesma);GO:0010118(stomatal movement);GO:0016192(vesicle-mediated transport);GO:0030130(clathrin coat of trans-Golgi net…	ko04144(Endocytosis)
tcc-miR399e	Gh_D06G192500.3	Gh_D06G192500.3	clathrin heavy chain 1-like	2725-2745	2.5	GO:0005198(structural molecule activity);GO:0005515(protein binding);GO:0005773(vacuole);GO:0005774(vacuolar membrane);GO:0005794(Golgi apparatus);GO:0005829(cytosol);GO:0005886(plasma membrane);GO:0006886(intracellular protein transport);GO:0006897(endocytosis);GO:0009506(plasmodesma);GO:0010118(stomatal movement);GO:0016192(vesicle-mediated transport);GO:0030130(clathrin coat of trans-Golgi net…	ko04144(Endocytosis)
tcc-miR399e	Gh_D06G192500.1	Gh_D06G192500.1	clathrin heavy chain 1-like	2636-2656	2.5	GO:0005198(structural molecule activity);GO:0005515(protein binding);GO:0005773(vacuole);GO:0005774(vacuolar membrane);GO:0005794(Golgi apparatus);GO:0005829(cytosol);GO:0005886(plasma membrane);GO:0006886(intracellular protein transport);GO:0006897(endocytosis);GO:0009506(plasmodesma);GO:0010118(stomatal movement);GO:0016192(vesicle-mediated transport);GO:0030130(clathrin coat of trans-Golgi net…	ko04144(Endocytosis)
tcc-miR399e	Gh_D06G192500.2	Gh_D06G192500.2	clathrin heavy chain 1-like	2725-2745	2.5	GO:0005198(structural molecule activity);GO:0005515(protein binding);GO:0005773(vacuole);GO:0005774(vacuolar membrane);GO:0005794(Golgi apparatus);GO:0005829(cytosol);GO:0005886(plasma membrane);GO:0006886(intracellular protein transport);GO:0006897(endocytosis);GO:0009506(plasmodesma);GO:0010118(stomatal movement);GO:0016192(vesicle-mediated transport);GO:0030130(clathrin coat of trans-Golgi net…	ko04144(Endocytosis)
gma-miR828a	Gh_A05G364100.1	Gh_A05G364100.1	-	319-340	2	GO:0000981(RNA polymerase II transcription factor activity, sequence-specific DNA binding);GO:0001135(transcription factor activity, RNA polymerase II transcription factor recruiting);GO:0003677(DNA binding);GO:0003700(DNA binding transcription factor activity);GO:0005515(protein binding);GO:0005634(nucleus);GO:0006351(transcription, DNA-templated);GO:0006355(regulation of transcription, DNA-temp…
gma-miR828a	Gh_A05G412300.1	Gh_A05G412300.1	-	655-676	1	GO:0000981(RNA polymerase II transcription factor activity, sequence-specific DNA binding);GO:0001135(transcription factor activity, RNA polymerase II transcription factor recruiting);GO:0003677(DNA binding);GO:0003700(DNA binding transcription factor activity);GO:0005515(protein binding);GO:0005634(nucleus);GO:0006351(transcription, DNA-templated);GO:0006355(regulation of transcription, DNA-temp…
gma-miR828a	Gh_A11G000100.1	Gh_A11G000100.1	-	329-350	2	GO:0000981(RNA polymerase II transcription factor activity, sequence-specific DNA binding);GO:0001135(transcription factor activity, RNA polymerase II transcription factor recruiting);GO:0003677(DNA binding);GO:0003700(DNA binding transcription factor activity);GO:0005515(protein binding);GO:0005634(nucleus);GO:0006351(transcription, DNA-templated);GO:0006355(regulation of transcription, DNA-temp…
gma-miR828a	Gh_A06G092800.1	Gh_A06G092800.1	-	331-352	1	GO:0000981(RNA polymerase II transcription factor activity, sequence-specific DNA binding);GO:0001135(transcription factor activity, RNA polymerase II transcription factor recruiting);GO:0003677(DNA binding);GO:0003700(DNA binding transcription factor activity);GO:0005515(protein binding);GO:0005634(nucleus);GO:0006351(transcription, DNA-templated);GO:0006355(regulation of transcription, DNA-temp…
gma-miR828a	Gh_D11G001000.1	Gh_D11G001000.1	-	441-462	2	GO:0000981(RNA polymerase II transcription factor activity, sequence-specific DNA binding);GO:0001135(transcription factor activity, RNA polymerase II transcription factor recruiting);GO:0003677(DNA binding);GO:0003700(DNA binding transcription factor activity);GO:0005515(protein binding);GO:0005634(nucleus);GO:0006351(transcription, DNA-templated);GO:0006355(regulation of transcription, DNA-temp…
gma-miR828a	Gh_A07G020000.1	Gh_A07G020000.1	-	319-340	2	GO:0000981(RNA polymerase II transcription factor activity, sequence-specific DNA binding);GO:0001135(transcription factor activity, RNA polymerase II transcription factor recruiting);GO:0003677(DNA binding);GO:0003700(DNA binding transcription factor activity);GO:0005515(protein binding);GO:0005524(ATP binding);GO:0005634(nucleus);GO:0006351(transcription, DNA-templated);GO:0006355(regulation of…
gma-miR828a	Gh_A07G041800.1	Gh_A07G041800.1	-	319-340	2	GO:0000981(RNA polymerase II transcription factor activity, sequence-specific DNA binding);GO:0001135(transcription factor activity, RNA polymerase II transcription factor recruiting);GO:0003677(DNA binding);GO:0003700(DNA binding transcription factor activity);GO:0005634(nucleus);GO:0006351(transcription, DNA-templated);GO:0006357(regulation of transcription by RNA polymerase II);GO:0007275(mult…
gma-miR828a	Gh_A11G192100.1	Gh_A11G192100.1	-	2535-2555	2.2	GO:0005739(mitochondrion);GO:0008150(biological_process);GO:0043231(intracellular membrane-bounded organelle)
gma-miR828a	Gh_D07G042800.1	Gh_D07G042800.1	-	319-340	2	GO:0000981(RNA polymerase II transcription factor activity, sequence-specific DNA binding);GO:0001135(transcription factor activity, RNA polymerase II transcription factor recruiting);GO:0003677(DNA binding);GO:0003700(DNA binding transcription factor activity);GO:0005634(nucleus);GO:0006351(transcription, DNA-templated);GO:0006357(regulation of transcription by RNA polymerase II);GO:0007275(mult…
gma-miR828a	Gh_A11G350200.1	Gh_A11G350200.1	-	381-402	2.5	GO:0000981(RNA polymerase II transcription factor activity, sequence-specific DNA binding);GO:0001135(transcription factor activity, RNA polymerase II transcription factor recruiting);GO:0003677(DNA binding);GO:0003700(DNA binding transcription factor activity);GO:0005634(nucleus);GO:0006351(transcription, DNA-templated);GO:0006355(regulation of transcription, DNA-templated);GO:0006357(regulation…
gma-miR828a	Gh_A08G192900.1	Gh_A08G192900.1	-	421-442	2	GO:0000981(RNA polymerase II transcription factor activity, sequence-specific DNA binding);GO:0001135(transcription factor activity, RNA polymerase II transcription factor recruiting);GO:0003677(DNA binding);GO:0003700(DNA binding transcription factor activity);GO:0005515(protein binding);GO:0005634(nucleus);GO:0006351(transcription, DNA-templated);GO:0006355(regulation of transcription, DNA-temp…
gma-miR828a	Gh_D04G009600.1	Gh_D04G009600.1	-	691-712	2	GO:0000981(RNA polymerase II transcription factor activity, sequence-specific DNA binding);GO:0001135(transcription factor activity, RNA polymerase II transcription factor recruiting);GO:0003677(DNA binding);GO:0003700(DNA binding transcription factor activity);GO:0005515(protein binding);GO:0005634(nucleus);GO:0006351(transcription, DNA-templated);GO:0006355(regulation of transcription, DNA-temp…
gma-miR828a	Gh_D04G061400.1	Gh_D04G061400.1	-	319-340	2	GO:0000981(RNA polymerase II transcription factor activity, sequence-specific DNA binding);GO:0001135(transcription factor activity, RNA polymerase II transcription factor recruiting);GO:0003677(DNA binding);GO:0003700(DNA binding transcription factor activity);GO:0005515(protein binding);GO:0005634(nucleus);GO:0006351(transcription, DNA-templated);GO:0006355(regulation of transcription, DNA-temp…
gma-miR828a	Gh_D12G143500.1	Gh_D12G143500.1	-	322-343	2	GO:0000981(RNA polymerase II transcription factor activity, sequence-specific DNA binding);GO:0001135(transcription factor activity, RNA polymerase II transcription factor recruiting);GO:0003677(DNA binding);GO:0003700(DNA binding transcription factor activity);GO:0005634(nucleus);GO:0006351(transcription, DNA-templated);GO:0006355(regulation of transcription, DNA-templated);GO:0006357(regulation…
gma-miR828a	Gh_A08G273400.1	Gh_A08G273400.1	-	322-343	2	GO:0000981(RNA polymerase II transcription factor activity, sequence-specific DNA binding);GO:0001135(transcription factor activity, RNA polymerase II transcription factor recruiting);GO:0003677(DNA binding);GO:0003700(DNA binding transcription factor activity);GO:0005634(nucleus);GO:0006351(transcription, DNA-templated);GO:0006357(regulation of transcription by RNA polymerase II);GO:0007275(mult…
gma-miR828a	Gh_A05G030300.1	Gh_A05G030300.1	-	331-352	1	GO:0000981(RNA polymerase II transcription factor activity, sequence-specific DNA binding);GO:0001135(transcription factor activity, RNA polymerase II transcription factor recruiting);GO:0003677(DNA binding);GO:0003700(DNA binding transcription factor activity);GO:0005515(protein binding);GO:0005634(nucleus);GO:0006351(transcription, DNA-templated);GO:0006355(regulation of transcription, DNA-temp…
gma-miR828a	Gh_A05G030400.1	Gh_A05G030400.1	-	334-355	1	GO:0000981(RNA polymerase II transcription factor activity, sequence-specific DNA binding);GO:0001135(transcription factor activity, RNA polymerase II transcription factor recruiting);GO:0003677(DNA binding);GO:0003700(DNA binding transcription factor activity);GO:0005634(nucleus);GO:0006351(transcription, DNA-templated);GO:0006355(regulation of transcription, DNA-templated);GO:0006357(regulation…
gma-miR828a	Gh_D08G263800.1	Gh_D08G263800.1	-	322-343	2	GO:0000981(RNA polymerase II transcription factor activity, sequence-specific DNA binding);GO:0001135(transcription factor activity, RNA polymerase II transcription factor recruiting);GO:0003677(DNA binding);GO:0003700(DNA binding transcription factor activity);GO:0005634(nucleus);GO:0006351(transcription, DNA-templated);GO:0006357(regulation of transcription by RNA polymerase II);GO:0007275(mult…
gma-miR828a	Gh_A05G126600.1	Gh_A05G126600.1	-	439-460	1	GO:0000981(RNA polymerase II transcription factor activity, sequence-specific DNA binding);GO:0001135(transcription factor activity, RNA polymerase II transcription factor recruiting);GO:0003677(DNA binding);GO:0003700(DNA binding transcription factor activity);GO:0005515(protein binding);GO:0005634(nucleus);GO:0006351(transcription, DNA-templated);GO:0006355(regulation of transcription, DNA-temp…
gma-miR828a	Gh_D05G040900.1	Gh_D05G040900.1	-	331-352	1	GO:0000981(RNA polymerase II transcription factor activity, sequence-specific DNA binding);GO:0001135(transcription factor activity, RNA polymerase II transcription factor recruiting);GO:0003677(DNA binding);GO:0003700(DNA binding transcription factor activity);GO:0005515(protein binding);GO:0005634(nucleus);GO:0006351(transcription, DNA-templated);GO:0006355(regulation of transcription, DNA-temp…
gma-miR828a	Gh_D05G041000.1	Gh_D05G041000.1	-	334-355	1	GO:0000981(RNA polymerase II transcription factor activity, sequence-specific DNA binding);GO:0001135(transcription factor activity, RNA polymerase II transcription factor recruiting);GO:0003677(DNA binding);GO:0003700(DNA binding transcription factor activity);GO:0005634(nucleus);GO:0006351(transcription, DNA-templated);GO:0006355(regulation of transcription, DNA-templated);GO:0006357(regulation…
gma-miR828a	Gh_D05G140400.1	Gh_D05G140400.1	-	359-380	1	GO:0000981(RNA polymerase II transcription factor activity, sequence-specific DNA binding);GO:0001135(transcription factor activity, RNA polymerase II transcription factor recruiting);GO:0003677(DNA binding);GO:0003700(DNA binding transcription factor activity);GO:0005515(protein binding);GO:0005524(ATP binding);GO:0005634(nucleus);GO:0006351(transcription, DNA-templated);GO:0006355(regulation of…
bra-miR9560a-5p_1ss13AT	Gh_D02G234400.1	Gh_D02G234400.1	abscisic acid 8'-hydroxylase 4-like isoform X1	1362-1384	2.5	GO:0007275(multicellular organism development);GO:0010268(brassinosteroid homeostasis);GO:0010295();GO:0016125(sterol metabolic process);GO:0016132(brassinosteroid biosynthetic process)	ko00906(Carotenoid biosynthesis)
bra-miR9560a-5p_1ss13AT	Gh_A03G217800.1	Gh_A03G217800.1	abscisic acid 8'-hydroxylase 4-like isoform X1	1362-1384	2.5	GO:0007275(multicellular organism development);GO:0010268(brassinosteroid homeostasis);GO:0010295();GO:0016125(sterol metabolic process);GO:0016132(brassinosteroid biosynthetic process)	ko00906(Carotenoid biosynthesis)
bra-miR9560a-5p_1ss13AT	Gh_D02G234400.1	Gh_D02G234400.1	abscisic acid 8'-hydroxylase 4-like isoform X1	1362-1384	2.5	GO:0007275(multicellular organism development);GO:0010268(brassinosteroid homeostasis);GO:0010295();GO:0016125(sterol metabolic process);GO:0016132(brassinosteroid biosynthetic process)	ko00906(Carotenoid biosynthesis)
bra-miR9560a-5p_1ss13AT	Gh_A03G217800.1	Gh_A03G217800.1	abscisic acid 8'-hydroxylase 4-like isoform X1	1362-1384	2.5	GO:0007275(multicellular organism development);GO:0010268(brassinosteroid homeostasis);GO:0010295();GO:0016125(sterol metabolic process);GO:0016132(brassinosteroid biosynthetic process)	ko00906(Carotenoid biosynthesis)
gma-miR159a-3p_R+3	Gh_D05G287100.1	Gh_D05G287100.1	-	951-973	2.5	GO:0000981(RNA polymerase II transcription factor activity, sequence-specific DNA binding);GO:0001135(transcription factor activity, RNA polymerase II transcription factor recruiting);GO:0003677(DNA binding);GO:0003700(DNA binding transcription factor activity);GO:0005634(nucleus);GO:0006351(transcription, DNA-templated);GO:0006355(regulation of transcription, DNA-templated);GO:0006357(regulation…
gma-miR159a-3p_R+3	Gh_A05G403900.1	Gh_A05G403900.1	-	948-970	2.5	GO:0000981(RNA polymerase II transcription factor activity, sequence-specific DNA binding);GO:0001135(transcription factor activity, RNA polymerase II transcription factor recruiting);GO:0003677(DNA binding);GO:0003700(DNA binding transcription factor activity);GO:0005634(nucleus);GO:0006351(transcription, DNA-templated);GO:0006355(regulation of transcription, DNA-templated);GO:0006357(regulation…
gma-miR159a-3p_R+3	Gh_A06G203800.1	Gh_A06G203800.1	-	948-970	2.5	GO:0000981(RNA polymerase II transcription factor activity, sequence-specific DNA binding);GO:0001135(transcription factor activity, RNA polymerase II transcription factor recruiting);GO:0003677(DNA binding);GO:0003700(DNA binding transcription factor activity);GO:0005634(nucleus);GO:0006351(transcription, DNA-templated);GO:0006355(regulation of transcription, DNA-templated);GO:0006357(regulation…
gma-miR159a-3p_R+3	Gh_D06G208900.1	Gh_D06G208900.1	-	948-970	2.5	GO:0000981(RNA polymerase II transcription factor activity, sequence-specific DNA binding);GO:0001135(transcription factor activity, RNA polymerase II transcription factor recruiting);GO:0003677(DNA binding);GO:0003700(DNA binding transcription factor activity);GO:0005634(nucleus);GO:0006351(transcription, DNA-templated);GO:0006355(regulation of transcription, DNA-templated);GO:0006357(regulation…
gma-miR159a-3p_R+3	Gh_D04G019200.1	Gh_D04G019200.1	-	1237-1259	2.5	GO:0000981(RNA polymerase II transcription factor activity, sequence-specific DNA binding);GO:0001135(transcription factor activity, RNA polymerase II transcription factor recruiting);GO:0003677(DNA binding);GO:0003700(DNA binding transcription factor activity);GO:0005634(nucleus);GO:0006351(transcription, DNA-templated);GO:0006355(regulation of transcription, DNA-templated);GO:0006357(regulation…
gma-miR159a-3p_R+3	Gh_A05G142800.1	Gh_A05G142800.1	WAS/WASL-interacting protein family member 1 isoform X1	695-718	2.5	-	ko04144(Endocytosis)
gma-miR159a-3p_R+3	Gh_A05G273600.1	Gh_A05G273600.1	-	1341-1363	2.5	GO:0000981(RNA polymerase II transcription factor activity, sequence-specific DNA binding);GO:0001135(transcription factor activity, RNA polymerase II transcription factor recruiting);GO:0003677(DNA binding);GO:0003700(DNA binding transcription factor activity);GO:0005634(nucleus);GO:0006351(transcription, DNA-templated);GO:0006355(regulation of transcription, DNA-templated);GO:0006357(regulation…
gma-miR159a-3p_R+3	Gh_D05G158500.1	Gh_D05G158500.1	-	686-709	2.5	-
gma-miR159a-3p_R+3	Gh_D05G287100.1	Gh_D05G287100.1	-	951-973	2.5	GO:0000981(RNA polymerase II transcription factor activity, sequence-specific DNA binding);GO:0001135(transcription factor activity, RNA polymerase II transcription factor recruiting);GO:0003677(DNA binding);GO:0003700(DNA binding transcription factor activity);GO:0005634(nucleus);GO:0006351(transcription, DNA-templated);GO:0006355(regulation of transcription, DNA-templated);GO:0006357(regulation…
gma-miR159a-3p_R+3	Gh_A05G403900.1	Gh_A05G403900.1	-	948-970	2.5	GO:0000981(RNA polymerase II transcription factor activity, sequence-specific DNA binding);GO:0001135(transcription factor activity, RNA polymerase II transcription factor recruiting);GO:0003677(DNA binding);GO:0003700(DNA binding transcription factor activity);GO:0005634(nucleus);GO:0006351(transcription, DNA-templated);GO:0006355(regulation of transcription, DNA-templated);GO:0006357(regulation…
gma-miR159a-3p_R+3	Gh_A06G203800.1	Gh_A06G203800.1	-	948-970	2.5	GO:0000981(RNA polymerase II transcription factor activity, sequence-specific DNA binding);GO:0001135(transcription factor activity, RNA polymerase II transcription factor recruiting);GO:0003677(DNA binding);GO:0003700(DNA binding transcription factor activity);GO:0005634(nucleus);GO:0006351(transcription, DNA-templated);GO:0006355(regulation of transcription, DNA-templated);GO:0006357(regulation…
gma-miR159a-3p_R+3	Gh_D06G208900.1	Gh_D06G208900.1	-	948-970	2.5	GO:0000981(RNA polymerase II transcription factor activity, sequence-specific DNA binding);GO:0001135(transcription factor activity, RNA polymerase II transcription factor recruiting);GO:0003677(DNA binding);GO:0003700(DNA binding transcription factor activity);GO:0005634(nucleus);GO:0006351(transcription, DNA-templated);GO:0006355(regulation of transcription, DNA-templated);GO:0006357(regulation…
gma-miR159a-3p_R+3	Gh_D04G019200.1	Gh_D04G019200.1	-	1237-1259	2.5	GO:0000981(RNA polymerase II transcription factor activity, sequence-specific DNA binding);GO:0001135(transcription factor activity, RNA polymerase II transcription factor recruiting);GO:0003677(DNA binding);GO:0003700(DNA binding transcription factor activity);GO:0005634(nucleus);GO:0006351(transcription, DNA-templated);GO:0006355(regulation of transcription, DNA-templated);GO:0006357(regulation…
gma-miR159a-3p_R+3	Gh_A05G142800.1	Gh_A05G142800.1	WAS/WASL-interacting protein family member 1 isoform X1	695-718	2.5	-	ko04144(Endocytosis)
gma-miR159a-3p_R+3	Gh_D05G158500.1	Gh_D05G158500.1	-	686-709	2.5	-
gma-miR159a-3p_R+3	Gh_A05G273600.1	Gh_A05G273600.1	-	1341-1363	2.5	GO:0000981(RNA polymerase II transcription factor activity, sequence-specific DNA binding);GO:0001135(transcription factor activity, RNA polymerase II transcription factor recruiting);GO:0003677(DNA binding);GO:0003700(DNA binding transcription factor activity);GO:0005634(nucleus);GO:0006351(transcription, DNA-templated);GO:0006355(regulation of transcription, DNA-templated);GO:0006357(regulation…
mtr-miR166e-5p_L-1R+1_3ss10GT11CT16TC	Gh_Contig01033_ERROPOS3049310+G005000.1	Gh_Contig01033_ERROPOS3049310+G005000.1	-	1575-1595	2.2	GO:0000976(transcription regulatory region sequence-specific DNA binding);GO:0003700(DNA binding transcription factor activity);GO:0005515(protein binding);GO:0005634(nucleus);GO:0005654(nucleoplasm);GO:0006351(transcription, DNA-templated);GO:0006355(regulation of transcription, DNA-templated);GO:0009908(flower development);GO:0009910(negative regulation of flower development);GO:0010216(mainten…
mtr-miR166e-5p_L-1R+1_3ss10GT11CT16TC	Gh_D01G057300.1	Gh_D01G057300.1	-	371-390	2.5	GO:0043161(proteasome-mediated ubiquitin-dependent protein catabolic process);GO:0061630(ubiquitin protein ligase activity)
mtr-miR166e-5p_L-1R+1_3ss10GT11CT16TC	Gh_A10G253500.1	Gh_A10G253500.1	cytokinin dehydrogenase 6-like	1540-1560	2.5	GO:0005576(extracellular region);GO:0005615(extracellular space);GO:0009690(cytokinin metabolic process);GO:0009823(cytokinin catabolic process);GO:0010103(stomatal complex morphogenesis);GO:0016614(oxidoreductase activity, acting on CH-OH group of donors);GO:0019139(cytokinin dehydrogenase activity);GO:0050660(flavin adenine dinucleotide binding);GO:0055114(oxidation-reduction process)	ko00908(Zeatin biosynthesis)
mtr-miR166e-5p_L-1R+1_3ss10GT11CT16TC	Gh_Contig00062G002000.1	Gh_Contig00062G002000.1	cytokinin dehydrogenase 6-like	1540-1560	2.5	GO:0005576(extracellular region);GO:0005615(extracellular space);GO:0009690(cytokinin metabolic process);GO:0009823(cytokinin catabolic process);GO:0010103(stomatal complex morphogenesis);GO:0016614(oxidoreductase activity, acting on CH-OH group of donors);GO:0019139(cytokinin dehydrogenase activity);GO:0050660(flavin adenine dinucleotide binding);GO:0055114(oxidation-reduction process)	ko00908(Zeatin biosynthesis)
tcc-MIR172e-p5_1ss4TA	Gh_A10G092900.1	Gh_A10G092900.1	-	9307-9327	2.5	GO:0003682(chromatin binding);GO:0005634(nucleus);GO:0005829(cytosol);GO:0009611(response to wounding);GO:0009908(flower development);GO:0010199(organ boundary specification between lateral organs and the meristem);GO:0016887(ATPase activity);GO:0040029(regulation of gene expression, epigenetic);GO:0043044(ATP-dependent chromatin remodeling)
tcc-MIR172e-p5_1ss4TA	Gh_A10G101200.1	Gh_A10G101200.1	dCTP pyrophosphatase 1 isoform X1	295-315	2.2	GO:0005737(cytoplasm);GO:0009143(nucleoside triphosphate catabolic process);GO:0046872(metal ion binding);GO:0047429(nucleoside-triphosphate diphosphatase activity)	ko00240(Pyrimidine metabolism)
tcc-MIR172e-p5_1ss4TA	Gh_A01G044900.1	Gh_A01G044900.1	probable disease resistance protein At4g27220	3488-3507	2.5	-	ko04626(Plant-pathogen interaction)
tcc-MIR172e-p5_1ss4TA	Gh_A10G202000.1	Gh_A10G202000.1	ribosome biogenesis protein BMS1 homolog isoform X1	784-804	2.5	GO:0000462(maturation of SSU-rRNA from tricistronic rRNA transcript );GO:0000479(endonucleolytic cleavage of tricistronic rRNA transcript );GO:0003924(GTPase activity);GO:0005525(GTP binding);GO:0030686(90S preribosome);GO:0034511(U3 snoRNA binding)	ko03008(Ribosome biogenesis in eukaryotes)
tcc-MIR172e-p5_1ss4TA	Gh_A01G135400.1	Gh_A01G135400.1	-	220-240	1.5	GO:0004175(endopeptidase activity);GO:0005634(nucleus);GO:0016926(protein desumoylation);GO:0016929(SUMO-specific protease activity)
tcc-MIR172e-p5_1ss4TA	Gh_A10G223600.1	Gh_A10G223600.1	-	4150-4170	2.5	GO:0002098(tRNA wobble uridine modification);GO:0005634(nucleus);GO:0005829(cytosol);GO:0006351(transcription, DNA-templated);GO:0006355(regulation of transcription, DNA-templated);GO:0006400(tRNA modification);GO:0006979(response to oxidative stress);GO:0008283(cell proliferation);GO:0008284(positive regulation of cell proliferation);GO:0009734(auxin-activated signaling pathway);GO:0009737(respo…
tcc-MIR172e-p5_1ss4TA	Gh_D10G170000.1	Gh_D10G170000.1	dCTP pyrophosphatase 1 isoform X1	295-315	2.2	GO:0005737(cytoplasm);GO:0009143(nucleoside triphosphate catabolic process);GO:0046872(metal ion binding);GO:0047429(nucleoside-triphosphate diphosphatase activity)	ko00240(Pyrimidine metabolism)
tcc-MIR172e-p5_1ss4TA	Gh_D10G181600.1	Gh_D10G181600.1	-	8898-8918	2.5	GO:0003682(chromatin binding);GO:0005634(nucleus);GO:0005829(cytosol);GO:0009611(response to wounding);GO:0009908(flower development);GO:0010199(organ boundary specification between lateral organs and the meristem);GO:0016887(ATPase activity);GO:0040029(regulation of gene expression, epigenetic);GO:0043044(ATP-dependent chromatin remodeling)
tcc-MIR172e-p5_1ss4TA	Gh_D10G181600.2	Gh_D10G181600.2	-	8967-8987	2.5	GO:0003682(chromatin binding);GO:0005634(nucleus);GO:0005829(cytosol);GO:0009611(response to wounding);GO:0009908(flower development);GO:0010199(organ boundary specification between lateral organs and the meristem);GO:0016887(ATPase activity);GO:0040029(regulation of gene expression, epigenetic);GO:0043044(ATP-dependent chromatin remodeling)
tcc-MIR172e-p5_1ss4TA	Gh_D01G135800.1	Gh_D01G135800.1	-	220-240	2.5	GO:0004175(endopeptidase activity);GO:0005634(nucleus);GO:0016926(protein desumoylation);GO:0016929(SUMO-specific protease activity)
tcc-MIR172e-p5_1ss4TA	Gh_D10G223700.1	Gh_D10G223700.1	ribosome biogenesis protein BMS1 homolog isoform X1	784-804	2.5	GO:0000462(maturation of SSU-rRNA from tricistronic rRNA transcript );GO:0000479(endonucleolytic cleavage of tricistronic rRNA transcript );GO:0003924(GTPase activity);GO:0005525(GTP binding);GO:0030686(90S preribosome);GO:0034511(U3 snoRNA binding)	ko03008(Ribosome biogenesis in eukaryotes)
tcc-MIR172e-p5_1ss4TA	Gh_D10G249800.2	Gh_D10G249800.2	-	3619-3639	2.5	GO:0002098(tRNA wobble uridine modification);GO:0005634(nucleus);GO:0005829(cytosol);GO:0006351(transcription, DNA-templated);GO:0006355(regulation of transcription, DNA-templated);GO:0006400(tRNA modification);GO:0006979(response to oxidative stress);GO:0008283(cell proliferation);GO:0008284(positive regulation of cell proliferation);GO:0009734(auxin-activated signaling pathway);GO:0009737(respo…
tcc-MIR172e-p5_1ss4TA	Gh_D10G249800.1	Gh_D10G249800.1	-	3620-3640	2.5	GO:0002098(tRNA wobble uridine modification);GO:0005634(nucleus);GO:0005829(cytosol);GO:0006351(transcription, DNA-templated);GO:0006355(regulation of transcription, DNA-templated);GO:0006400(tRNA modification);GO:0006979(response to oxidative stress);GO:0008283(cell proliferation);GO:0008284(positive regulation of cell proliferation);GO:0009734(auxin-activated signaling pathway);GO:0009737(respo…
tcc-MIR172e-p5_1ss4TA	Gh_A11G226000.1	Gh_A11G226000.1	-	1003-1023	2.5	GO:0003777(microtubule motor activity);GO:0005871(kinesin complex);GO:0007018(microtubule-based movement);GO:0016887(ATPase activity)
tcc-MIR172e-p5_1ss4TA	Gh_A03G054000.1	Gh_A03G054000.1	ribosome biogenesis protein BMS1 homolog isoform X1	784-804	2.2	GO:0000462(maturation of SSU-rRNA from tricistronic rRNA transcript );GO:0000479(endonucleolytic cleavage of tricistronic rRNA transcript );GO:0003924(GTPase activity);GO:0005525(GTP binding);GO:0030686(90S preribosome);GO:0034511(U3 snoRNA binding)	ko03008(Ribosome biogenesis in eukaryotes)
tcc-MIR172e-p5_1ss4TA	Gh_D02G207900.1	Gh_D02G207900.1	uncharacterized LOC103415141	322-342	2.2	GO:0008150(biological_process);GO:0016757(transferase activity, transferring glycosyl groups)	ko00514(Other types of O-glycan biosynthesis)
tcc-MIR172e-p5_1ss4TA	Gh_D11G224500.1	Gh_D11G224500.1	-	1330-1350	2.5	GO:0003777(microtubule motor activity);GO:0005871(kinesin complex);GO:0007018(microtubule-based movement);GO:0016887(ATPase activity)
tcc-MIR172e-p5_1ss4TA	Gh_D11G365500.1	Gh_D11G365500.1	-	1309-1329	2	GO:0005886(plasma membrane)
tcc-MIR172e-p5_1ss4TA	Gh_A08G259800.1	Gh_A08G259800.1	translation initiation factor eIF-2B subunit epsilon	1212-1231	2.5	GO:0003743(translation initiation factor activity);GO:0005634(nucleus);GO:0005829(cytosol);GO:0006446(regulation of translational initiation);GO:0016020(membrane)	ko03013(RNA transport)
tcc-MIR172e-p5_1ss4TA	Gh_D12G165000.1	Gh_D12G165000.1	-	1707-1727	2.5	GO:0005515(protein binding);GO:0005524(ATP binding);GO:0005737(cytoplasm);GO:0005829(cytosol);GO:0005886(plasma membrane);GO:0006457(protein folding);GO:0009506(plasmodesma);GO:0051082(unfolded protein binding)
tcc-MIR172e-p5_1ss4TA	Gh_D04G156200.1	Gh_D04G156200.1	-	51-71	2.5	GO:0003674(molecular_function);GO:0005634(nucleus);GO:0005886(plasma membrane)
tcc-MIR172e-p5_1ss4TA	Gh_D08G250700.1	Gh_D08G250700.1	translation initiation factor eIF-2B subunit epsilon	1316-1336	2.5	GO:0003743(translation initiation factor activity);GO:0005634(nucleus);GO:0005829(cytosol);GO:0006446(regulation of translational initiation);GO:0016020(membrane)	ko03013(RNA transport)
tcc-MIR172e-p5_1ss4TA	Gh_D05G092100.1			136-156	2.5	-
tcc-MIR172e-p5_1ss4TA	Gh_D13G166900.1	Gh_D13G166900.1	hevamine-A	141-161	2	GO:0004568(chitinase activity);GO:0005576(extracellular region);GO:0006032(chitin catabolic process);GO:0008061(chitin binding)	ko00520(Amino sugar and nucleotide sugar metabolism)
tcc-MIR172e-p5_1ss4TA	Gh_A10G092900.1	Gh_A10G092900.1	-	9307-9327	2.5	GO:0003682(chromatin binding);GO:0005634(nucleus);GO:0005829(cytosol);GO:0009611(response to wounding);GO:0009908(flower development);GO:0010199(organ boundary specification between lateral organs and the meristem);GO:0016887(ATPase activity);GO:0040029(regulation of gene expression, epigenetic);GO:0043044(ATP-dependent chromatin remodeling)
tcc-MIR172e-p5_1ss4TA	Gh_A10G101200.1	Gh_A10G101200.1	dCTP pyrophosphatase 1 isoform X1	295-315	2.2	GO:0005737(cytoplasm);GO:0009143(nucleoside triphosphate catabolic process);GO:0046872(metal ion binding);GO:0047429(nucleoside-triphosphate diphosphatase activity)	ko00240(Pyrimidine metabolism)
tcc-MIR172e-p5_1ss4TA	Gh_A01G044900.1	Gh_A01G044900.1	probable disease resistance protein At4g27220	3488-3507	2.5	-	ko04626(Plant-pathogen interaction)
tcc-MIR172e-p5_1ss4TA	Gh_A10G202000.1	Gh_A10G202000.1	ribosome biogenesis protein BMS1 homolog isoform X1	784-804	2.5	GO:0000462(maturation of SSU-rRNA from tricistronic rRNA transcript );GO:0000479(endonucleolytic cleavage of tricistronic rRNA transcript );GO:0003924(GTPase activity);GO:0005525(GTP binding);GO:0030686(90S preribosome);GO:0034511(U3 snoRNA binding)	ko03008(Ribosome biogenesis in eukaryotes)
tcc-MIR172e-p5_1ss4TA	Gh_A01G135400.1	Gh_A01G135400.1	-	220-240	1.5	GO:0004175(endopeptidase activity);GO:0005634(nucleus);GO:0016926(protein desumoylation);GO:0016929(SUMO-specific protease activity)
tcc-MIR172e-p5_1ss4TA	Gh_A10G223600.1	Gh_A10G223600.1	-	4150-4170	2.5	GO:0002098(tRNA wobble uridine modification);GO:0005634(nucleus);GO:0005829(cytosol);GO:0006351(transcription, DNA-templated);GO:0006355(regulation of transcription, DNA-templated);GO:0006400(tRNA modification);GO:0006979(response to oxidative stress);GO:0008283(cell proliferation);GO:0008284(positive regulation of cell proliferation);GO:0009734(auxin-activated signaling pathway);GO:0009737(respo…
tcc-MIR172e-p5_1ss4TA	Gh_D10G170000.1	Gh_D10G170000.1	dCTP pyrophosphatase 1 isoform X1	295-315	2.2	GO:0005737(cytoplasm);GO:0009143(nucleoside triphosphate catabolic process);GO:0046872(metal ion binding);GO:0047429(nucleoside-triphosphate diphosphatase activity)	ko00240(Pyrimidine metabolism)
tcc-MIR172e-p5_1ss4TA	Gh_D10G181600.1	Gh_D10G181600.1	-	8898-8918	2.5	GO:0003682(chromatin binding);GO:0005634(nucleus);GO:0005829(cytosol);GO:0009611(response to wounding);GO:0009908(flower development);GO:0010199(organ boundary specification between lateral organs and the meristem);GO:0016887(ATPase activity);GO:0040029(regulation of gene expression, epigenetic);GO:0043044(ATP-dependent chromatin remodeling)
tcc-MIR172e-p5_1ss4TA	Gh_D10G181600.2	Gh_D10G181600.2	-	8967-8987	2.5	GO:0003682(chromatin binding);GO:0005634(nucleus);GO:0005829(cytosol);GO:0009611(response to wounding);GO:0009908(flower development);GO:0010199(organ boundary specification between lateral organs and the meristem);GO:0016887(ATPase activity);GO:0040029(regulation of gene expression, epigenetic);GO:0043044(ATP-dependent chromatin remodeling)
tcc-MIR172e-p5_1ss4TA	Gh_D01G135800.1	Gh_D01G135800.1	-	220-240	2.5	GO:0004175(endopeptidase activity);GO:0005634(nucleus);GO:0016926(protein desumoylation);GO:0016929(SUMO-specific protease activity)
tcc-MIR172e-p5_1ss4TA	Gh_D10G223700.1	Gh_D10G223700.1	ribosome biogenesis protein BMS1 homolog isoform X1	784-804	2.5	GO:0000462(maturation of SSU-rRNA from tricistronic rRNA transcript );GO:0000479(endonucleolytic cleavage of tricistronic rRNA transcript );GO:0003924(GTPase activity);GO:0005525(GTP binding);GO:0030686(90S preribosome);GO:0034511(U3 snoRNA binding)	ko03008(Ribosome biogenesis in eukaryotes)
tcc-MIR172e-p5_1ss4TA	Gh_D10G249800.2	Gh_D10G249800.2	-	3619-3639	2.5	GO:0002098(tRNA wobble uridine modification);GO:0005634(nucleus);GO:0005829(cytosol);GO:0006351(transcription, DNA-templated);GO:0006355(regulation of transcription, DNA-templated);GO:0006400(tRNA modification);GO:0006979(response to oxidative stress);GO:0008283(cell proliferation);GO:0008284(positive regulation of cell proliferation);GO:0009734(auxin-activated signaling pathway);GO:0009737(respo…
tcc-MIR172e-p5_1ss4TA	Gh_D10G249800.1	Gh_D10G249800.1	-	3620-3640	2.5	GO:0002098(tRNA wobble uridine modification);GO:0005634(nucleus);GO:0005829(cytosol);GO:0006351(transcription, DNA-templated);GO:0006355(regulation of transcription, DNA-templated);GO:0006400(tRNA modification);GO:0006979(response to oxidative stress);GO:0008283(cell proliferation);GO:0008284(positive regulation of cell proliferation);GO:0009734(auxin-activated signaling pathway);GO:0009737(respo…
tcc-MIR172e-p5_1ss4TA	Gh_A11G226000.1	Gh_A11G226000.1	-	1003-1023	2.5	GO:0003777(microtubule motor activity);GO:0005871(kinesin complex);GO:0007018(microtubule-based movement);GO:0016887(ATPase activity)
tcc-MIR172e-p5_1ss4TA	Gh_A03G054000.1	Gh_A03G054000.1	ribosome biogenesis protein BMS1 homolog isoform X1	784-804	2.2	GO:0000462(maturation of SSU-rRNA from tricistronic rRNA transcript );GO:0000479(endonucleolytic cleavage of tricistronic rRNA transcript );GO:0003924(GTPase activity);GO:0005525(GTP binding);GO:0030686(90S preribosome);GO:0034511(U3 snoRNA binding)	ko03008(Ribosome biogenesis in eukaryotes)
tcc-MIR172e-p5_1ss4TA	Gh_D02G207900.1	Gh_D02G207900.1	uncharacterized LOC103415141	322-342	2.2	GO:0008150(biological_process);GO:0016757(transferase activity, transferring glycosyl groups)	ko00514(Other types of O-glycan biosynthesis)
tcc-MIR172e-p5_1ss4TA	Gh_D11G224500.1	Gh_D11G224500.1	-	1330-1350	2.5	GO:0003777(microtubule motor activity);GO:0005871(kinesin complex);GO:0007018(microtubule-based movement);GO:0016887(ATPase activity)
tcc-MIR172e-p5_1ss4TA	Gh_D11G365500.1	Gh_D11G365500.1	-	1309-1329	2	GO:0005886(plasma membrane)
tcc-MIR172e-p5_1ss4TA	Gh_A08G259800.1	Gh_A08G259800.1	translation initiation factor eIF-2B subunit epsilon	1212-1231	2.5	GO:0003743(translation initiation factor activity);GO:0005634(nucleus);GO:0005829(cytosol);GO:0006446(regulation of translational initiation);GO:0016020(membrane)	ko03013(RNA transport)
tcc-MIR172e-p5_1ss4TA	Gh_D12G165000.1	Gh_D12G165000.1	-	1707-1727	2.5	GO:0005515(protein binding);GO:0005524(ATP binding);GO:0005737(cytoplasm);GO:0005829(cytosol);GO:0005886(plasma membrane);GO:0006457(protein folding);GO:0009506(plasmodesma);GO:0051082(unfolded protein binding)
tcc-MIR172e-p5_1ss4TA	Gh_D04G156200.1	Gh_D04G156200.1	-	51-71	2.5	GO:0003674(molecular_function);GO:0005634(nucleus);GO:0005886(plasma membrane)
tcc-MIR172e-p5_1ss4TA	Gh_D08G250700.1	Gh_D08G250700.1	translation initiation factor eIF-2B subunit epsilon	1316-1336	2.5	GO:0003743(translation initiation factor activity);GO:0005634(nucleus);GO:0005829(cytosol);GO:0006446(regulation of translational initiation);GO:0016020(membrane)	ko03013(RNA transport)
tcc-MIR172e-p5_1ss4TA	Gh_D05G092100.1			136-156	2.5	-
tcc-MIR172e-p5_1ss4TA	Gh_D13G166900.1	Gh_D13G166900.1	hevamine-A	141-161	2	GO:0004568(chitinase activity);GO:0005576(extracellular region);GO:0006032(chitin catabolic process);GO:0008061(chitin binding)	ko00520(Amino sugar and nucleotide sugar metabolism)
seu-miR319_2ss1CT20AG	Gh_A01G005000.1	Gh_A01G005000.1	-	1339-1358	2.5	GO:0004672(protein kinase activity);GO:0004675(transmembrane receptor protein serine/threonine kinase activity);GO:0005524(ATP binding);GO:0005886(plasma membrane);GO:0006468(protein phosphorylation);GO:0007166(cell surface receptor signaling pathway);GO:0009738(abscisic acid-activated signaling pathway);GO:0009845(seed germination);GO:0016021(integral component of membrane);GO:0019722(calcium-me…
seu-miR319_2ss1CT20AG	Gh_D01G005000.1	Gh_D01G005000.1	-	1296-1315	2.5	GO:0004674(protein serine/threonine kinase activity);GO:0004675(transmembrane receptor protein serine/threonine kinase activity);GO:0005524(ATP binding);GO:0005886(plasma membrane);GO:0007166(cell surface receptor signaling pathway);GO:0016021(integral component of membrane);GO:0016301(kinase activity);GO:0046777(protein autophosphorylation)
seu-miR319_2ss1CT20AG	Gh_A07G040300.1	Gh_A07G040300.1	-	99-119	2.5	GO:0003674(molecular_function);GO:0005576(extracellular region);GO:0008150(biological_process);GO:0016021(integral component of membrane)
seu-miR319_2ss1CT20AG	Gh_D07G041400.1	Gh_D07G041400.1	-	99-119	2.5	GO:0003674(molecular_function);GO:0005576(extracellular region);GO:0008150(biological_process);GO:0016021(integral component of membrane)
seu-miR319_2ss1CT20AG	Gh_A12G085600.1	Gh_A12G085600.1	phosphatidylinositol-3-phosphatase myotubularin-1-like	1545-1566	2.5	GO:0004438(phosphatidylinositol-3-phosphatase activity);GO:0005634(nucleus);GO:0016311(dephosphorylation);GO:0052629(phosphatidylinositol-3,5-bisphosphate 3-phosphatase activity)	ko00562(Inositol phosphate metabolism);ko04070(Phosphatidylinositol signaling system)
seu-miR319_2ss1CT20AG	Gh_D12G077200.1	Gh_D12G077200.1	phosphatidylinositol-3-phosphatase myotubularin-1-like isoform X1	1545-1566	2.5	GO:0004438(phosphatidylinositol-3-phosphatase activity);GO:0005634(nucleus);GO:0016311(dephosphorylation);GO:0052629(phosphatidylinositol-3,5-bisphosphate 3-phosphatase activity)	ko00562(Inositol phosphate metabolism);ko04070(Phosphatidylinositol signaling system)
seu-miR319_2ss1CT20AG	Gh_A12G281200.1	Gh_A12G281200.1	-	541-561	2.5	GO:0003674(molecular_function);GO:0005634(nucleus);GO:0008150(biological_process)
seu-miR319_2ss1CT20AG	Gh_D12G276000.1	Gh_D12G276000.1	-	433-453	2.5	GO:0003674(molecular_function);GO:0005634(nucleus);GO:0008150(biological_process)
seu-miR319_2ss1CT20AG	Gh_A13G111800.1	Gh_A13G111800.1	-	156-176	2.5	GO:0006855(drug transmembrane transport)
seu-miR319_2ss1CT20AG	Gh_A09G248600.1	Gh_A09G248600.1	-	1363-1383	2.5	-
seu-miR319_2ss1CT20AG	Gh_D09G239400.1	Gh_D09G239400.1	-	1363-1383	2.5	GO:0003677(DNA binding);GO:0005634(nucleus);GO:0005739(mitochondrion);GO:0006351(transcription, DNA-templated);GO:0006355(regulation of transcription, DNA-templated);GO:0043231(intracellular membrane-bounded organelle)
seu-miR319_2ss1CT20AG	Gh_A01G005000.1	Gh_A01G005000.1	-	1339-1358	2.5	GO:0004672(protein kinase activity);GO:0004675(transmembrane receptor protein serine/threonine kinase activity);GO:0005524(ATP binding);GO:0005886(plasma membrane);GO:0006468(protein phosphorylation);GO:0007166(cell surface receptor signaling pathway);GO:0009738(abscisic acid-activated signaling pathway);GO:0009845(seed germination);GO:0016021(integral component of membrane);GO:0019722(calcium-me…
seu-miR319_2ss1CT20AG	Gh_D01G005000.1	Gh_D01G005000.1	-	1296-1315	2.5	GO:0004674(protein serine/threonine kinase activity);GO:0004675(transmembrane receptor protein serine/threonine kinase activity);GO:0005524(ATP binding);GO:0005886(plasma membrane);GO:0007166(cell surface receptor signaling pathway);GO:0016021(integral component of membrane);GO:0016301(kinase activity);GO:0046777(protein autophosphorylation)
seu-miR319_2ss1CT20AG	Gh_A07G040300.1	Gh_A07G040300.1	-	99-119	2.5	GO:0003674(molecular_function);GO:0005576(extracellular region);GO:0008150(biological_process);GO:0016021(integral component of membrane)
seu-miR319_2ss1CT20AG	Gh_D07G041400.1	Gh_D07G041400.1	-	99-119	2.5	GO:0003674(molecular_function);GO:0005576(extracellular region);GO:0008150(biological_process);GO:0016021(integral component of membrane)
seu-miR319_2ss1CT20AG	Gh_A12G085600.1	Gh_A12G085600.1	phosphatidylinositol-3-phosphatase myotubularin-1-like	1545-1566	2.5	GO:0004438(phosphatidylinositol-3-phosphatase activity);GO:0005634(nucleus);GO:0016311(dephosphorylation);GO:0052629(phosphatidylinositol-3,5-bisphosphate 3-phosphatase activity)	ko00562(Inositol phosphate metabolism);ko04070(Phosphatidylinositol signaling system)
seu-miR319_2ss1CT20AG	Gh_D12G077200.1	Gh_D12G077200.1	phosphatidylinositol-3-phosphatase myotubularin-1-like isoform X1	1545-1566	2.5	GO:0004438(phosphatidylinositol-3-phosphatase activity);GO:0005634(nucleus);GO:0016311(dephosphorylation);GO:0052629(phosphatidylinositol-3,5-bisphosphate 3-phosphatase activity)	ko00562(Inositol phosphate metabolism);ko04070(Phosphatidylinositol signaling system)
seu-miR319_2ss1CT20AG	Gh_A12G281200.1	Gh_A12G281200.1	-	541-561	2.5	GO:0003674(molecular_function);GO:0005634(nucleus);GO:0008150(biological_process)
seu-miR319_2ss1CT20AG	Gh_D12G276000.1	Gh_D12G276000.1	-	433-453	2.5	GO:0003674(molecular_function);GO:0005634(nucleus);GO:0008150(biological_process)
seu-miR319_2ss1CT20AG	Gh_A13G111800.1	Gh_A13G111800.1	-	156-176	2.5	GO:0006855(drug transmembrane transport)
seu-miR319_2ss1CT20AG	Gh_A09G248600.1	Gh_A09G248600.1	-	1363-1383	2.5	-
seu-miR319_2ss1CT20AG	Gh_D09G239400.1	Gh_D09G239400.1	-	1363-1383	2.5	GO:0003677(DNA binding);GO:0005634(nucleus);GO:0005739(mitochondrion);GO:0006351(transcription, DNA-templated);GO:0006355(regulation of transcription, DNA-templated);GO:0043231(intracellular membrane-bounded organelle)
tcc-miR393a	Gh_A11G068600.1	Gh_A11G068600.1	protein TRANSPORT INHIBITOR RESPONSE 1-like	2124-2145	1	GO:0000822(inositol hexakisphosphate binding);GO:0009734(auxin-activated signaling pathway)	ko04075(Plant hormone signal transduction)
tcc-miR393a	Gh_A02G019900.1	Gh_A02G019900.1	-	437-458	2.5	GO:0003677(DNA binding);GO:0003700(DNA binding transcription factor activity);GO:0005634(nucleus);GO:0006351(transcription, DNA-templated);GO:0006355(regulation of transcription, DNA-templated);GO:0046983(protein dimerization activity)
tcc-miR393a	Gh_A11G125100.1	Gh_A11G125100.1	protein TRANSPORT INHIBITOR RESPONSE 1-like	1752-1774	1	GO:0000822(inositol hexakisphosphate binding);GO:0009734(auxin-activated signaling pathway)	ko04075(Plant hormone signal transduction)
tcc-miR393a	Gh_D02G022300.1	Gh_D02G022300.1	-	434-455	2.5	GO:0003677(DNA binding);GO:0003700(DNA binding transcription factor activity);GO:0005634(nucleus);GO:0006351(transcription, DNA-templated);GO:0006355(regulation of transcription, DNA-templated);GO:0046983(protein dimerization activity)
tcc-miR393a	Gh_D11G068200.2	Gh_D11G068200.2	protein TRANSPORT INHIBITOR RESPONSE 1-like	2494-2515	1	GO:0000822(inositol hexakisphosphate binding);GO:0009734(auxin-activated signaling pathway)	ko04075(Plant hormone signal transduction)
tcc-miR393a	Gh_D11G068200.1	Gh_D11G068200.1	protein TRANSPORT INHIBITOR RESPONSE 1-like	2131-2152	1	GO:0000822(inositol hexakisphosphate binding);GO:0009734(auxin-activated signaling pathway)	ko04075(Plant hormone signal transduction)
tcc-miR393a	Gh_D11G126200.1	Gh_D11G126200.1	protein TRANSPORT INHIBITOR RESPONSE 1-like isoform X1	1518-1540	1	GO:0000822(inositol hexakisphosphate binding);GO:0009734(auxin-activated signaling pathway)	ko04075(Plant hormone signal transduction)
tcc-miR393a	Gh_A07G257700.1	Gh_A07G257700.1	protein TRANSPORT INHIBITOR RESPONSE 1	1507-1528	1	GO:0000822(inositol hexakisphosphate binding);GO:0009734(auxin-activated signaling pathway)	ko04075(Plant hormone signal transduction)
tcc-miR393a	Gh_A12G002300.1	Gh_A12G002300.1	-	272-292	2	GO:0000463(maturation of LSU-rRNA from tricistronic rRNA transcript );GO:0030687(preribosome, large subunit precursor);GO:0043021(ribonucleoprotein complex binding);GO:0070545(PeBoW complex)
tcc-miR393a	Gh_A12G002300.2	Gh_A12G002300.2	-	199-219	2	GO:0000463(maturation of LSU-rRNA from tricistronic rRNA transcript );GO:0030687(preribosome, large subunit precursor);GO:0043021(ribonucleoprotein complex binding);GO:0070545(PeBoW complex)
tcc-miR393a	Gh_A08G050800.1	Gh_A08G050800.1	protein TRANSPORT INHIBITOR RESPONSE 1-like	1518-1540	1	GO:0000822(inositol hexakisphosphate binding);GO:0009734(auxin-activated signaling pathway)	ko04075(Plant hormone signal transduction)
tcc-miR393a	Gh_A08G080300.1	Gh_A08G080300.1	protein TRANSPORT INHIBITOR RESPONSE 1-like	1767-1789	1	GO:0000822(inositol hexakisphosphate binding);GO:0009734(auxin-activated signaling pathway)	ko04075(Plant hormone signal transduction)
tcc-miR393a	Gh_D07G255600.1	Gh_D07G255600.1	protein TRANSPORT INHIBITOR RESPONSE 1	2003-2024	1	GO:0000822(inositol hexakisphosphate binding);GO:0009734(auxin-activated signaling pathway)	ko04075(Plant hormone signal transduction)
tcc-miR393a	Gh_D07G255600.2	Gh_D07G255600.2	protein TRANSPORT INHIBITOR RESPONSE 1	1796-1817	1	GO:0000822(inositol hexakisphosphate binding);GO:0009734(auxin-activated signaling pathway)	ko04075(Plant hormone signal transduction)
tcc-miR393a	Gh_D12G001700.1	Gh_D12G001700.1	-	142-162	2	GO:0000463(maturation of LSU-rRNA from tricistronic rRNA transcript );GO:0030687(preribosome, large subunit precursor);GO:0043021(ribonucleoprotein complex binding);GO:0070545(PeBoW complex)
tcc-miR393a	Gh_A08G134700.1	Gh_A08G134700.1	protein TRANSPORT INHIBITOR RESPONSE 1	1518-1540	1	GO:0000822(inositol hexakisphosphate binding);GO:0009734(auxin-activated signaling pathway)	ko04075(Plant hormone signal transduction)
tcc-miR393a	Gh_D08G075500.1	Gh_D08G075500.1	protein TRANSPORT INHIBITOR RESPONSE 1-like	1771-1793	1	GO:0000822(inositol hexakisphosphate binding);GO:0009734(auxin-activated signaling pathway)	ko04075(Plant hormone signal transduction)
tcc-miR393a	Gh_D08G133400.1	Gh_D08G133400.1	protein TRANSPORT INHIBITOR RESPONSE 1	1803-1825	1	GO:0000822(inositol hexakisphosphate binding);GO:0009734(auxin-activated signaling pathway)	ko04075(Plant hormone signal transduction)
tcc-miR393a	Gh_Contig00516G001000.1	Gh_Contig00516G001000.1	protein TRANSPORT INHIBITOR RESPONSE 1-like	1518-1540	2	GO:0000822(inositol hexakisphosphate binding);GO:0009734(auxin-activated signaling pathway)	ko04075(Plant hormone signal transduction)
tcc-miR393a	Gh_A11G068600.1	Gh_A11G068600.1	protein TRANSPORT INHIBITOR RESPONSE 1-like	2124-2145	1	GO:0000822(inositol hexakisphosphate binding);GO:0009734(auxin-activated signaling pathway)	ko04075(Plant hormone signal transduction)
tcc-miR393a	Gh_A02G019900.1	Gh_A02G019900.1	-	437-458	2.5	GO:0003677(DNA binding);GO:0003700(DNA binding transcription factor activity);GO:0005634(nucleus);GO:0006351(transcription, DNA-templated);GO:0006355(regulation of transcription, DNA-templated);GO:0046983(protein dimerization activity)
tcc-miR393a	Gh_A11G125100.1	Gh_A11G125100.1	protein TRANSPORT INHIBITOR RESPONSE 1-like	1752-1774	1	GO:0000822(inositol hexakisphosphate binding);GO:0009734(auxin-activated signaling pathway)	ko04075(Plant hormone signal transduction)
tcc-miR393a	Gh_D02G022300.1	Gh_D02G022300.1	-	434-455	2.5	GO:0003677(DNA binding);GO:0003700(DNA binding transcription factor activity);GO:0005634(nucleus);GO:0006351(transcription, DNA-templated);GO:0006355(regulation of transcription, DNA-templated);GO:0046983(protein dimerization activity)
tcc-miR393a	Gh_D11G068200.2	Gh_D11G068200.2	protein TRANSPORT INHIBITOR RESPONSE 1-like	2494-2515	1	GO:0000822(inositol hexakisphosphate binding);GO:0009734(auxin-activated signaling pathway)	ko04075(Plant hormone signal transduction)
tcc-miR393a	Gh_D11G068200.1	Gh_D11G068200.1	protein TRANSPORT INHIBITOR RESPONSE 1-like	2131-2152	1	GO:0000822(inositol hexakisphosphate binding);GO:0009734(auxin-activated signaling pathway)	ko04075(Plant hormone signal transduction)
tcc-miR393a	Gh_D11G126200.1	Gh_D11G126200.1	protein TRANSPORT INHIBITOR RESPONSE 1-like isoform X1	1518-1540	1	GO:0000822(inositol hexakisphosphate binding);GO:0009734(auxin-activated signaling pathway)	ko04075(Plant hormone signal transduction)
tcc-miR393a	Gh_A12G002300.1	Gh_A12G002300.1	-	272-292	2	GO:0000463(maturation of LSU-rRNA from tricistronic rRNA transcript );GO:0030687(preribosome, large subunit precursor);GO:0043021(ribonucleoprotein complex binding);GO:0070545(PeBoW complex)
tcc-miR393a	Gh_A12G002300.2	Gh_A12G002300.2	-	199-219	2	GO:0000463(maturation of LSU-rRNA from tricistronic rRNA transcript );GO:0030687(preribosome, large subunit precursor);GO:0043021(ribonucleoprotein complex binding);GO:0070545(PeBoW complex)
tcc-miR393a	Gh_A07G257700.1	Gh_A07G257700.1	protein TRANSPORT INHIBITOR RESPONSE 1	1507-1528	1	GO:0000822(inositol hexakisphosphate binding);GO:0009734(auxin-activated signaling pathway)	ko04075(Plant hormone signal transduction)
tcc-miR393a	Gh_A08G050800.1	Gh_A08G050800.1	protein TRANSPORT INHIBITOR RESPONSE 1-like	1518-1540	1	GO:0000822(inositol hexakisphosphate binding);GO:0009734(auxin-activated signaling pathway)	ko04075(Plant hormone signal transduction)
tcc-miR393a	Gh_D07G255600.1	Gh_D07G255600.1	protein TRANSPORT INHIBITOR RESPONSE 1	2003-2024	1	GO:0000822(inositol hexakisphosphate binding);GO:0009734(auxin-activated signaling pathway)	ko04075(Plant hormone signal transduction)
tcc-miR393a	Gh_D07G255600.2	Gh_D07G255600.2	protein TRANSPORT INHIBITOR RESPONSE 1	1796-1817	1	GO:0000822(inositol hexakisphosphate binding);GO:0009734(auxin-activated signaling pathway)	ko04075(Plant hormone signal transduction)
tcc-miR393a	Gh_A08G080300.1	Gh_A08G080300.1	protein TRANSPORT INHIBITOR RESPONSE 1-like	1767-1789	1	GO:0000822(inositol hexakisphosphate binding);GO:0009734(auxin-activated signaling pathway)	ko04075(Plant hormone signal transduction)
tcc-miR393a	Gh_D12G001700.1	Gh_D12G001700.1	-	142-162	2	GO:0000463(maturation of LSU-rRNA from tricistronic rRNA transcript );GO:0030687(preribosome, large subunit precursor);GO:0043021(ribonucleoprotein complex binding);GO:0070545(PeBoW complex)
tcc-miR393a	Gh_A08G134700.1	Gh_A08G134700.1	protein TRANSPORT INHIBITOR RESPONSE 1	1518-1540	1	GO:0000822(inositol hexakisphosphate binding);GO:0009734(auxin-activated signaling pathway)	ko04075(Plant hormone signal transduction)
tcc-miR393a	Gh_D08G075500.1	Gh_D08G075500.1	protein TRANSPORT INHIBITOR RESPONSE 1-like	1771-1793	1	GO:0000822(inositol hexakisphosphate binding);GO:0009734(auxin-activated signaling pathway)	ko04075(Plant hormone signal transduction)
tcc-miR393a	Gh_D08G133400.1	Gh_D08G133400.1	protein TRANSPORT INHIBITOR RESPONSE 1	1803-1825	1	GO:0000822(inositol hexakisphosphate binding);GO:0009734(auxin-activated signaling pathway)	ko04075(Plant hormone signal transduction)
tcc-miR393a	Gh_Contig00516G001000.1	Gh_Contig00516G001000.1	protein TRANSPORT INHIBITOR RESPONSE 1-like	1518-1540	2	GO:0000822(inositol hexakisphosphate binding);GO:0009734(auxin-activated signaling pathway)	ko04075(Plant hormone signal transduction)
tcc-miR399b	Gh_A06G190300.3	Gh_A06G190300.3	clathrin heavy chain 1-like	2727-2747	2.5	GO:0005198(structural molecule activity);GO:0005515(protein binding);GO:0005773(vacuole);GO:0005774(vacuolar membrane);GO:0005794(Golgi apparatus);GO:0005829(cytosol);GO:0005886(plasma membrane);GO:0006886(intracellular protein transport);GO:0006897(endocytosis);GO:0009506(plasmodesma);GO:0010118(stomatal movement);GO:0016192(vesicle-mediated transport);GO:0030130(clathrin coat of trans-Golgi net…	ko04144(Endocytosis)
tcc-miR399b	Gh_A06G190300.2	Gh_A06G190300.2	clathrin heavy chain 1-like	2769-2789	2.5	GO:0005198(structural molecule activity);GO:0005515(protein binding);GO:0005773(vacuole);GO:0005774(vacuolar membrane);GO:0005794(Golgi apparatus);GO:0005829(cytosol);GO:0005886(plasma membrane);GO:0006886(intracellular protein transport);GO:0006897(endocytosis);GO:0009506(plasmodesma);GO:0010118(stomatal movement);GO:0016192(vesicle-mediated transport);GO:0030130(clathrin coat of trans-Golgi net…	ko04144(Endocytosis)
tcc-miR399b	Gh_A06G190300.1	Gh_A06G190300.1	clathrin heavy chain 1-like	2729-2749	2.5	GO:0005198(structural molecule activity);GO:0005515(protein binding);GO:0005773(vacuole);GO:0005774(vacuolar membrane);GO:0005794(Golgi apparatus);GO:0005829(cytosol);GO:0005886(plasma membrane);GO:0006886(intracellular protein transport);GO:0006897(endocytosis);GO:0009506(plasmodesma);GO:0010118(stomatal movement);GO:0016192(vesicle-mediated transport);GO:0030130(clathrin coat of trans-Golgi net…	ko04144(Endocytosis)
tcc-miR399b	Gh_D01G247700.1	Gh_D01G247700.1	-	554-574	2.5	GO:0003677(DNA binding);GO:0003700(DNA binding transcription factor activity);GO:0005634(nucleus);GO:0006351(transcription, DNA-templated);GO:0006355(regulation of transcription, DNA-templated)
tcc-miR399b	Gh_D06G192500.4	Gh_D06G192500.4	clathrin heavy chain 1-like	2703-2723	2.5	GO:0005198(structural molecule activity);GO:0005515(protein binding);GO:0005773(vacuole);GO:0005774(vacuolar membrane);GO:0005794(Golgi apparatus);GO:0005829(cytosol);GO:0005886(plasma membrane);GO:0006886(intracellular protein transport);GO:0006897(endocytosis);GO:0009506(plasmodesma);GO:0010118(stomatal movement);GO:0016192(vesicle-mediated transport);GO:0030130(clathrin coat of trans-Golgi net…	ko04144(Endocytosis)
tcc-miR399b	Gh_D06G192500.5	Gh_D06G192500.5	clathrin heavy chain 1-like	2765-2785	2.5	GO:0005198(structural molecule activity);GO:0005515(protein binding);GO:0005773(vacuole);GO:0005774(vacuolar membrane);GO:0005794(Golgi apparatus);GO:0005829(cytosol);GO:0005886(plasma membrane);GO:0006886(intracellular protein transport);GO:0006897(endocytosis);GO:0009506(plasmodesma);GO:0010118(stomatal movement);GO:0016192(vesicle-mediated transport);GO:0030130(clathrin coat of trans-Golgi net…	ko04144(Endocytosis)
tcc-miR399b	Gh_D06G192500.3	Gh_D06G192500.3	clathrin heavy chain 1-like	2725-2745	2.5	GO:0005198(structural molecule activity);GO:0005515(protein binding);GO:0005773(vacuole);GO:0005774(vacuolar membrane);GO:0005794(Golgi apparatus);GO:0005829(cytosol);GO:0005886(plasma membrane);GO:0006886(intracellular protein transport);GO:0006897(endocytosis);GO:0009506(plasmodesma);GO:0010118(stomatal movement);GO:0016192(vesicle-mediated transport);GO:0030130(clathrin coat of trans-Golgi net…	ko04144(Endocytosis)
tcc-miR399b	Gh_D06G192500.1	Gh_D06G192500.1	clathrin heavy chain 1-like	2636-2656	2.5	GO:0005198(structural molecule activity);GO:0005515(protein binding);GO:0005773(vacuole);GO:0005774(vacuolar membrane);GO:0005794(Golgi apparatus);GO:0005829(cytosol);GO:0005886(plasma membrane);GO:0006886(intracellular protein transport);GO:0006897(endocytosis);GO:0009506(plasmodesma);GO:0010118(stomatal movement);GO:0016192(vesicle-mediated transport);GO:0030130(clathrin coat of trans-Golgi net…	ko04144(Endocytosis)
tcc-miR399b	Gh_D06G192500.2	Gh_D06G192500.2	clathrin heavy chain 1-like	2725-2745	2.5	GO:0005198(structural molecule activity);GO:0005515(protein binding);GO:0005773(vacuole);GO:0005774(vacuolar membrane);GO:0005794(Golgi apparatus);GO:0005829(cytosol);GO:0005886(plasma membrane);GO:0006886(intracellular protein transport);GO:0006897(endocytosis);GO:0009506(plasmodesma);GO:0010118(stomatal movement);GO:0016192(vesicle-mediated transport);GO:0030130(clathrin coat of trans-Golgi net…	ko04144(Endocytosis)
tcc-miR399b	Gh_A04G108400.1	Gh_A04G108400.1	-	816-836	2	GO:0003677(DNA binding);GO:0003700(DNA binding transcription factor activity);GO:0005634(nucleus);GO:0006351(transcription, DNA-templated);GO:0006355(regulation of transcription, DNA-templated)
tcc-miR399b	Gh_A12G250400.1	Gh_A12G250400.1	-	152-171	2.2	GO:0003677(DNA binding);GO:0003700(DNA binding transcription factor activity);GO:0005634(nucleus);GO:0006351(transcription, DNA-templated);GO:0006355(regulation of transcription, DNA-templated);GO:0009873(ethylene-activated signaling pathway);GO:0019760(glucosinolate metabolic process);GO:0043565(sequence-specific DNA binding);GO:0044212(transcription regulatory region DNA binding);GO:0045893(pos…
tcc-miR399b	Gh_D12G245200.1	Gh_D12G245200.1	-	259-278	2.2	GO:0003677(DNA binding);GO:0003700(DNA binding transcription factor activity);GO:0005634(nucleus);GO:0006351(transcription, DNA-templated);GO:0006355(regulation of transcription, DNA-templated);GO:0009873(ethylene-activated signaling pathway);GO:0019760(glucosinolate metabolic process);GO:0043565(sequence-specific DNA binding);GO:0044212(transcription regulatory region DNA binding);GO:0045893(pos…
tcc-miR399b	Gh_A06G190300.3	Gh_A06G190300.3	clathrin heavy chain 1-like	2727-2747	2.5	GO:0005198(structural molecule activity);GO:0005515(protein binding);GO:0005773(vacuole);GO:0005774(vacuolar membrane);GO:0005794(Golgi apparatus);GO:0005829(cytosol);GO:0005886(plasma membrane);GO:0006886(intracellular protein transport);GO:0006897(endocytosis);GO:0009506(plasmodesma);GO:0010118(stomatal movement);GO:0016192(vesicle-mediated transport);GO:0030130(clathrin coat of trans-Golgi net…	ko04144(Endocytosis)
tcc-miR399b	Gh_A06G190300.2	Gh_A06G190300.2	clathrin heavy chain 1-like	2769-2789	2.5	GO:0005198(structural molecule activity);GO:0005515(protein binding);GO:0005773(vacuole);GO:0005774(vacuolar membrane);GO:0005794(Golgi apparatus);GO:0005829(cytosol);GO:0005886(plasma membrane);GO:0006886(intracellular protein transport);GO:0006897(endocytosis);GO:0009506(plasmodesma);GO:0010118(stomatal movement);GO:0016192(vesicle-mediated transport);GO:0030130(clathrin coat of trans-Golgi net…	ko04144(Endocytosis)
tcc-miR399b	Gh_A06G190300.1	Gh_A06G190300.1	clathrin heavy chain 1-like	2729-2749	2.5	GO:0005198(structural molecule activity);GO:0005515(protein binding);GO:0005773(vacuole);GO:0005774(vacuolar membrane);GO:0005794(Golgi apparatus);GO:0005829(cytosol);GO:0005886(plasma membrane);GO:0006886(intracellular protein transport);GO:0006897(endocytosis);GO:0009506(plasmodesma);GO:0010118(stomatal movement);GO:0016192(vesicle-mediated transport);GO:0030130(clathrin coat of trans-Golgi net…	ko04144(Endocytosis)
tcc-miR399b	Gh_D01G247700.1	Gh_D01G247700.1	-	554-574	2.5	GO:0003677(DNA binding);GO:0003700(DNA binding transcription factor activity);GO:0005634(nucleus);GO:0006351(transcription, DNA-templated);GO:0006355(regulation of transcription, DNA-templated)
tcc-miR399b	Gh_D06G192500.4	Gh_D06G192500.4	clathrin heavy chain 1-like	2703-2723	2.5	GO:0005198(structural molecule activity);GO:0005515(protein binding);GO:0005773(vacuole);GO:0005774(vacuolar membrane);GO:0005794(Golgi apparatus);GO:0005829(cytosol);GO:0005886(plasma membrane);GO:0006886(intracellular protein transport);GO:0006897(endocytosis);GO:0009506(plasmodesma);GO:0010118(stomatal movement);GO:0016192(vesicle-mediated transport);GO:0030130(clathrin coat of trans-Golgi net…	ko04144(Endocytosis)
tcc-miR399b	Gh_D06G192500.5	Gh_D06G192500.5	clathrin heavy chain 1-like	2765-2785	2.5	GO:0005198(structural molecule activity);GO:0005515(protein binding);GO:0005773(vacuole);GO:0005774(vacuolar membrane);GO:0005794(Golgi apparatus);GO:0005829(cytosol);GO:0005886(plasma membrane);GO:0006886(intracellular protein transport);GO:0006897(endocytosis);GO:0009506(plasmodesma);GO:0010118(stomatal movement);GO:0016192(vesicle-mediated transport);GO:0030130(clathrin coat of trans-Golgi net…	ko04144(Endocytosis)
tcc-miR399b	Gh_D06G192500.3	Gh_D06G192500.3	clathrin heavy chain 1-like	2725-2745	2.5	GO:0005198(structural molecule activity);GO:0005515(protein binding);GO:0005773(vacuole);GO:0005774(vacuolar membrane);GO:0005794(Golgi apparatus);GO:0005829(cytosol);GO:0005886(plasma membrane);GO:0006886(intracellular protein transport);GO:0006897(endocytosis);GO:0009506(plasmodesma);GO:0010118(stomatal movement);GO:0016192(vesicle-mediated transport);GO:0030130(clathrin coat of trans-Golgi net…	ko04144(Endocytosis)
tcc-miR399b	Gh_D06G192500.1	Gh_D06G192500.1	clathrin heavy chain 1-like	2636-2656	2.5	GO:0005198(structural molecule activity);GO:0005515(protein binding);GO:0005773(vacuole);GO:0005774(vacuolar membrane);GO:0005794(Golgi apparatus);GO:0005829(cytosol);GO:0005886(plasma membrane);GO:0006886(intracellular protein transport);GO:0006897(endocytosis);GO:0009506(plasmodesma);GO:0010118(stomatal movement);GO:0016192(vesicle-mediated transport);GO:0030130(clathrin coat of trans-Golgi net…	ko04144(Endocytosis)
tcc-miR399b	Gh_D06G192500.2	Gh_D06G192500.2	clathrin heavy chain 1-like	2725-2745	2.5	GO:0005198(structural molecule activity);GO:0005515(protein binding);GO:0005773(vacuole);GO:0005774(vacuolar membrane);GO:0005794(Golgi apparatus);GO:0005829(cytosol);GO:0005886(plasma membrane);GO:0006886(intracellular protein transport);GO:0006897(endocytosis);GO:0009506(plasmodesma);GO:0010118(stomatal movement);GO:0016192(vesicle-mediated transport);GO:0030130(clathrin coat of trans-Golgi net…	ko04144(Endocytosis)
tcc-miR399b	Gh_A04G108400.1	Gh_A04G108400.1	-	816-836	2	GO:0003677(DNA binding);GO:0003700(DNA binding transcription factor activity);GO:0005634(nucleus);GO:0006351(transcription, DNA-templated);GO:0006355(regulation of transcription, DNA-templated)
tcc-miR399b	Gh_A12G250400.1	Gh_A12G250400.1	-	152-171	2.2	GO:0003677(DNA binding);GO:0003700(DNA binding transcription factor activity);GO:0005634(nucleus);GO:0006351(transcription, DNA-templated);GO:0006355(regulation of transcription, DNA-templated);GO:0009873(ethylene-activated signaling pathway);GO:0019760(glucosinolate metabolic process);GO:0043565(sequence-specific DNA binding);GO:0044212(transcription regulatory region DNA binding);GO:0045893(pos…
tcc-miR399b	Gh_D12G245200.1	Gh_D12G245200.1	-	259-278	2.2	GO:0003677(DNA binding);GO:0003700(DNA binding transcription factor activity);GO:0005634(nucleus);GO:0006351(transcription, DNA-templated);GO:0006355(regulation of transcription, DNA-templated);GO:0009873(ethylene-activated signaling pathway);GO:0019760(glucosinolate metabolic process);GO:0043565(sequence-specific DNA binding);GO:0044212(transcription regulatory region DNA binding);GO:0045893(pos…
gma-miR6300_R+1	Gh_Contig01233G000100.1	Gh_Contig01233G000100.1	probable E3 ubiquitin ligase SUD1	791-809	2.2	GO:0004842(ubiquitin-protein transferase activity);GO:0005886(plasma membrane);GO:0008270(zinc ion binding);GO:0016021(integral component of membrane);GO:0016567(protein ubiquitination)	ko04141(Protein processing in endoplasmic reticulum)
gma-miR6300_R+1	Gh_A10G194000.1	Gh_A10G194000.1	-	364-381	2.5	GO:0005737(cytoplasm);GO:0008146(sulfotransferase activity);GO:0080131(hydroxyjasmonate sulfotransferase activity)
gma-miR6300_R+1	Gh_A10G201300.1	Gh_A10G201300.1	-	1341-1359	2.5	GO:0008375(acetylglucosaminyltransferase activity);GO:0009506(plasmodesma);GO:0016020(membrane);GO:0016757(transferase activity, transferring glycosyl groups)
gma-miR6300_R+1	Gh_D10G222900.1	Gh_D10G222900.1	-	1431-1449	2.5	GO:0008375(acetylglucosaminyltransferase activity);GO:0009506(plasmodesma);GO:0016020(membrane);GO:0016757(transferase activity, transferring glycosyl groups)
gma-miR6300_R+1	Gh_A02G199500.1	Gh_A02G199500.1	LOW QUALITY PROTEIN: putative disease resistance protein At1g50180	1191-1209	2.5	GO:0005524(ATP binding);GO:0006952(defense response);GO:0009506(plasmodesma);GO:0043531(ADP binding)	ko04626(Plant-pathogen interaction)
gma-miR6300_R+1	Gh_D02G141100.1	Gh_D02G141100.1	probable E3 ubiquitin ligase SUD1	807-825	2.2	GO:0004842(ubiquitin-protein transferase activity);GO:0005886(plasma membrane);GO:0008270(zinc ion binding);GO:0016021(integral component of membrane);GO:0016567(protein ubiquitination)	ko04141(Protein processing in endoplasmic reticulum)
gma-miR6300_R+1	Gh_A11G265100.1	Gh_A11G265100.1	-	512-530	2.5	GO:0051213(dioxygenase activity)
gma-miR6300_R+1	Gh_D03G011800.1	Gh_D03G011800.1	putative disease resistance protein At1g50180	1191-1209	2.5	GO:0005524(ATP binding);GO:0006952(defense response);GO:0009506(plasmodesma);GO:0043531(ADP binding)	ko04626(Plant-pathogen interaction)
gma-miR6300_R+1	Gh_A04G158200.1	Gh_A04G158200.1	-	1344-1362	2.5	GO:0005886(plasma membrane);GO:0009506(plasmodesma);GO:0016020(membrane);GO:0016021(integral component of membrane);GO:0022857(transmembrane transporter activity);GO:0055085(transmembrane transport)
gma-miR6300_R+1	Gh_A12G274700.1	Gh_A12G274700.1	probable pectinesterase/pectinesterase inhibitor 34	1739-1756	2.5	GO:0030599(pectinesterase activity);GO:0046910(pectinesterase inhibitor activity);GO:0071944(cell periphery)	ko00040(Pentose and glucuronate interconversions)
gma-miR6300_R+1	Gh_D12G260700.2	Gh_D12G260700.2	-	2899-2917	2.2	GO:0004197(cysteine-type endopeptidase activity);GO:0004843(thiol-dependent ubiquitin-specific protease activity);GO:0005634(nucleus);GO:0006511(ubiquitin-dependent protein catabolic process);GO:0016579(protein deubiquitination)
gma-miR6300_R+1	Gh_D12G260700.3	Gh_D12G260700.3	-	3219-3237	2.2	GO:0004197(cysteine-type endopeptidase activity);GO:0004843(thiol-dependent ubiquitin-specific protease activity);GO:0005634(nucleus);GO:0006511(ubiquitin-dependent protein catabolic process);GO:0016579(protein deubiquitination)
gma-miR6300_R+1	Gh_D12G260700.1	Gh_D12G260700.1	-	3078-3096	2.2	GO:0004197(cysteine-type endopeptidase activity);GO:0004843(thiol-dependent ubiquitin-specific protease activity);GO:0005634(nucleus);GO:0006511(ubiquitin-dependent protein catabolic process);GO:0016579(protein deubiquitination)
gma-miR6300_R+1	Gh_D04G203000.1	Gh_D04G203000.1	-	1523-1541	2.5	GO:0005886(plasma membrane);GO:0009506(plasmodesma);GO:0016020(membrane);GO:0016021(integral component of membrane);GO:0022857(transmembrane transporter activity);GO:0055085(transmembrane transport)
gma-miR6300_R+1	Gh_D12G269100.1	Gh_D12G269100.1	probable pectinesterase/pectinesterase inhibitor 34	1843-1860	2.5	GO:0030599(pectinesterase activity);GO:0046910(pectinesterase inhibitor activity);GO:0071944(cell periphery)	ko00040(Pentose and glucuronate interconversions)
gma-miR6300_R+1	Gh_D12G292300.1	Gh_D12G292300.1	-	572-590	2.5	GO:0000981(RNA polymerase II transcription factor activity, sequence-specific DNA binding);GO:0001135(transcription factor activity, RNA polymerase II transcription factor recruiting);GO:0003677(DNA binding);GO:0003700(DNA binding transcription factor activity);GO:0005634(nucleus);GO:0006351(transcription, DNA-templated);GO:0006355(regulation of transcription, DNA-templated);GO:0006357(regulation…
gma-miR6300_R+1	Gh_D05G014600.1	Gh_D05G014600.1	monogalactosyldiacylglycerol synthase 2	1175-1193	2.5	GO:0006631(fatty acid metabolic process);GO:0009247(glycolipid biosynthetic process);GO:0009507(chloroplast);GO:0009707(chloroplast outer membrane);GO:0016036(cellular response to phosphate starvation);GO:0016757(transferase activity, transferring glycosyl groups);GO:0019374(galactolipid metabolic process);GO:0019375(galactolipid biosynthetic process);GO:0035250(UDP-galactosyltransferase activity…	ko00561(Glycerolipid metabolism)
gma-miR6300_R+1	Gh_A05G139700.1	Gh_A05G139700.1	-	1502-1519	2.5	GO:0016020(membrane);GO:0016021(integral component of membrane);GO:0022857(transmembrane transporter activity);GO:0055085(transmembrane transport)
gma-miR6300_R+1	Gh_A05G215600.1	Gh_A05G215600.1	eukaryotic translation initiation factor 5	1683-1701	2.5	GO:0003743(translation initiation factor activity);GO:0005525(GTP binding);GO:0005634(nucleus);GO:0005737(cytoplasm);GO:0006413(translational initiation);GO:0006446(regulation of translational initiation)	ko03013(RNA transport)
gma-miR6300_R+1	Gh_D05G155400.1	Gh_D05G155400.1	-	1690-1707	2.5	GO:0016020(membrane);GO:0016021(integral component of membrane);GO:0022857(transmembrane transporter activity);GO:0055085(transmembrane transport)
gma-miR6300_R+1	Gh_Contig00665G001000.1	Gh_Contig00665G001000.1	-	2654-2672	2.2	GO:0005739(mitochondrion)
gma-miR6300_R+1	Gh_Contig01233G000100.1	Gh_Contig01233G000100.1	probable E3 ubiquitin ligase SUD1	791-809	2.2	GO:0004842(ubiquitin-protein transferase activity);GO:0005886(plasma membrane);GO:0008270(zinc ion binding);GO:0016021(integral component of membrane);GO:0016567(protein ubiquitination)	ko04141(Protein processing in endoplasmic reticulum)
gma-miR6300_R+1	Gh_A10G194000.1	Gh_A10G194000.1	-	364-381	2.5	GO:0005737(cytoplasm);GO:0008146(sulfotransferase activity);GO:0080131(hydroxyjasmonate sulfotransferase activity)
gma-miR6300_R+1	Gh_A10G201300.1	Gh_A10G201300.1	-	1341-1359	2.5	GO:0008375(acetylglucosaminyltransferase activity);GO:0009506(plasmodesma);GO:0016020(membrane);GO:0016757(transferase activity, transferring glycosyl groups)
gma-miR6300_R+1	Gh_D10G222900.1	Gh_D10G222900.1	-	1431-1449	2.5	GO:0008375(acetylglucosaminyltransferase activity);GO:0009506(plasmodesma);GO:0016020(membrane);GO:0016757(transferase activity, transferring glycosyl groups)
gma-miR6300_R+1	Gh_A02G199500.1	Gh_A02G199500.1	LOW QUALITY PROTEIN: putative disease resistance protein At1g50180	1191-1209	2.5	GO:0005524(ATP binding);GO:0006952(defense response);GO:0009506(plasmodesma);GO:0043531(ADP binding)	ko04626(Plant-pathogen interaction)
gma-miR6300_R+1	Gh_D02G141100.1	Gh_D02G141100.1	probable E3 ubiquitin ligase SUD1	807-825	2.2	GO:0004842(ubiquitin-protein transferase activity);GO:0005886(plasma membrane);GO:0008270(zinc ion binding);GO:0016021(integral component of membrane);GO:0016567(protein ubiquitination)	ko04141(Protein processing in endoplasmic reticulum)
gma-miR6300_R+1	Gh_A11G265100.1	Gh_A11G265100.1	-	512-530	2.5	GO:0051213(dioxygenase activity)
gma-miR6300_R+1	Gh_D03G011800.1	Gh_D03G011800.1	putative disease resistance protein At1g50180	1191-1209	2.5	GO:0005524(ATP binding);GO:0006952(defense response);GO:0009506(plasmodesma);GO:0043531(ADP binding)	ko04626(Plant-pathogen interaction)
gma-miR6300_R+1	Gh_A04G158200.1	Gh_A04G158200.1	-	1344-1362	2.5	GO:0005886(plasma membrane);GO:0009506(plasmodesma);GO:0016020(membrane);GO:0016021(integral component of membrane);GO:0022857(transmembrane transporter activity);GO:0055085(transmembrane transport)
gma-miR6300_R+1	Gh_A12G274700.1	Gh_A12G274700.1	probable pectinesterase/pectinesterase inhibitor 34	1739-1756	2.5	GO:0030599(pectinesterase activity);GO:0046910(pectinesterase inhibitor activity);GO:0071944(cell periphery)	ko00040(Pentose and glucuronate interconversions)
gma-miR6300_R+1	Gh_D12G260700.2	Gh_D12G260700.2	-	2899-2917	2.2	GO:0004197(cysteine-type endopeptidase activity);GO:0004843(thiol-dependent ubiquitin-specific protease activity);GO:0005634(nucleus);GO:0006511(ubiquitin-dependent protein catabolic process);GO:0016579(protein deubiquitination)
gma-miR6300_R+1	Gh_D12G260700.3	Gh_D12G260700.3	-	3219-3237	2.2	GO:0004197(cysteine-type endopeptidase activity);GO:0004843(thiol-dependent ubiquitin-specific protease activity);GO:0005634(nucleus);GO:0006511(ubiquitin-dependent protein catabolic process);GO:0016579(protein deubiquitination)
gma-miR6300_R+1	Gh_D12G260700.1	Gh_D12G260700.1	-	3078-3096	2.2	GO:0004197(cysteine-type endopeptidase activity);GO:0004843(thiol-dependent ubiquitin-specific protease activity);GO:0005634(nucleus);GO:0006511(ubiquitin-dependent protein catabolic process);GO:0016579(protein deubiquitination)
gma-miR6300_R+1	Gh_D04G203000.1	Gh_D04G203000.1	-	1523-1541	2.5	GO:0005886(plasma membrane);GO:0009506(plasmodesma);GO:0016020(membrane);GO:0016021(integral component of membrane);GO:0022857(transmembrane transporter activity);GO:0055085(transmembrane transport)
gma-miR6300_R+1	Gh_D12G269100.1	Gh_D12G269100.1	probable pectinesterase/pectinesterase inhibitor 34	1843-1860	2.5	GO:0030599(pectinesterase activity);GO:0046910(pectinesterase inhibitor activity);GO:0071944(cell periphery)	ko00040(Pentose and glucuronate interconversions)
gma-miR6300_R+1	Gh_D12G292300.1	Gh_D12G292300.1	-	572-590	2.5	GO:0000981(RNA polymerase II transcription factor activity, sequence-specific DNA binding);GO:0001135(transcription factor activity, RNA polymerase II transcription factor recruiting);GO:0003677(DNA binding);GO:0003700(DNA binding transcription factor activity);GO:0005634(nucleus);GO:0006351(transcription, DNA-templated);GO:0006355(regulation of transcription, DNA-templated);GO:0006357(regulation…
gma-miR6300_R+1	Gh_D05G014600.1	Gh_D05G014600.1	monogalactosyldiacylglycerol synthase 2	1175-1193	2.5	GO:0006631(fatty acid metabolic process);GO:0009247(glycolipid biosynthetic process);GO:0009507(chloroplast);GO:0009707(chloroplast outer membrane);GO:0016036(cellular response to phosphate starvation);GO:0016757(transferase activity, transferring glycosyl groups);GO:0019374(galactolipid metabolic process);GO:0019375(galactolipid biosynthetic process);GO:0035250(UDP-galactosyltransferase activity…	ko00561(Glycerolipid metabolism)
gma-miR6300_R+1	Gh_A05G139700.1	Gh_A05G139700.1	-	1502-1519	2.5	GO:0016020(membrane);GO:0016021(integral component of membrane);GO:0022857(transmembrane transporter activity);GO:0055085(transmembrane transport)
gma-miR6300_R+1	Gh_A05G215600.1	Gh_A05G215600.1	eukaryotic translation initiation factor 5	1683-1701	2.5	GO:0003743(translation initiation factor activity);GO:0005525(GTP binding);GO:0005634(nucleus);GO:0005737(cytoplasm);GO:0006413(translational initiation);GO:0006446(regulation of translational initiation)	ko03013(RNA transport)
gma-miR6300_R+1	Gh_D05G155400.1	Gh_D05G155400.1	-	1690-1707	2.5	GO:0016020(membrane);GO:0016021(integral component of membrane);GO:0022857(transmembrane transporter activity);GO:0055085(transmembrane transport)
gma-miR6300_R+1	Gh_Contig00665G001000.1	Gh_Contig00665G001000.1	-	2654-2672	2.2	GO:0005739(mitochondrion)
gma-miR6300_R+2_2	Gh_Contig01233G000100.1	Gh_Contig01233G000100.1	probable E3 ubiquitin ligase SUD1	790-809	2.2	GO:0004842(ubiquitin-protein transferase activity);GO:0005886(plasma membrane);GO:0008270(zinc ion binding);GO:0016021(integral component of membrane);GO:0016567(protein ubiquitination)	ko04141(Protein processing in endoplasmic reticulum)
gma-miR6300_R+2_2	Gh_D02G141100.1	Gh_D02G141100.1	probable E3 ubiquitin ligase SUD1	806-825	2.2	GO:0004842(ubiquitin-protein transferase activity);GO:0005886(plasma membrane);GO:0008270(zinc ion binding);GO:0016021(integral component of membrane);GO:0016567(protein ubiquitination)	ko04141(Protein processing in endoplasmic reticulum)
gma-miR6300_R+2_2	Gh_D12G260700.2	Gh_D12G260700.2	-	2898-2917	2.2	GO:0004197(cysteine-type endopeptidase activity);GO:0004843(thiol-dependent ubiquitin-specific protease activity);GO:0005634(nucleus);GO:0006511(ubiquitin-dependent protein catabolic process);GO:0016579(protein deubiquitination)
gma-miR6300_R+2_2	Gh_D12G260700.3	Gh_D12G260700.3	-	3218-3237	2.2	GO:0004197(cysteine-type endopeptidase activity);GO:0004843(thiol-dependent ubiquitin-specific protease activity);GO:0005634(nucleus);GO:0006511(ubiquitin-dependent protein catabolic process);GO:0016579(protein deubiquitination)
gma-miR6300_R+2_2	Gh_D12G260700.1	Gh_D12G260700.1	-	3077-3096	2.2	GO:0004197(cysteine-type endopeptidase activity);GO:0004843(thiol-dependent ubiquitin-specific protease activity);GO:0005634(nucleus);GO:0006511(ubiquitin-dependent protein catabolic process);GO:0016579(protein deubiquitination)
gma-miR6300_R+2_2	Gh_D05G155400.1	Gh_D05G155400.1	-	1689-1707	2.5	GO:0016020(membrane);GO:0016021(integral component of membrane);GO:0022857(transmembrane transporter activity);GO:0055085(transmembrane transport)
gma-miR6300_R+2_1	Gh_A10G201300.1	Gh_A10G201300.1	-	1340-1359	2.5	GO:0008375(acetylglucosaminyltransferase activity);GO:0009506(plasmodesma);GO:0016020(membrane);GO:0016757(transferase activity, transferring glycosyl groups)
gma-miR6300_R+2_1	Gh_D10G222900.1	Gh_D10G222900.1	-	1430-1449	2.5	GO:0008375(acetylglucosaminyltransferase activity);GO:0009506(plasmodesma);GO:0016020(membrane);GO:0016757(transferase activity, transferring glycosyl groups)
gma-miR6300_R+2_1	Gh_A02G199500.1	Gh_A02G199500.1	LOW QUALITY PROTEIN: putative disease resistance protein At1g50180	1190-1209	2.5	GO:0005524(ATP binding);GO:0006952(defense response);GO:0009506(plasmodesma);GO:0043531(ADP binding)	ko04626(Plant-pathogen interaction)
gma-miR6300_R+2_1	Gh_A11G265100.1	Gh_A11G265100.1	-	511-530	2.5	GO:0051213(dioxygenase activity)
gma-miR6300_R+2_1	Gh_D03G011800.1	Gh_D03G011800.1	putative disease resistance protein At1g50180	1190-1209	2.5	GO:0005524(ATP binding);GO:0006952(defense response);GO:0009506(plasmodesma);GO:0043531(ADP binding)	ko04626(Plant-pathogen interaction)
gma-miR6300_R+2_1	Gh_A04G158200.1	Gh_A04G158200.1	-	1343-1362	2.5	GO:0005886(plasma membrane);GO:0009506(plasmodesma);GO:0016020(membrane);GO:0016021(integral component of membrane);GO:0022857(transmembrane transporter activity);GO:0055085(transmembrane transport)
gma-miR6300_R+2_1	Gh_A12G274700.1	Gh_A12G274700.1	probable pectinesterase/pectinesterase inhibitor 34	1738-1756	2.5	GO:0030599(pectinesterase activity);GO:0046910(pectinesterase inhibitor activity);GO:0071944(cell periphery)	ko00040(Pentose and glucuronate interconversions)
gma-miR6300_R+2_1	Gh_D04G203000.1	Gh_D04G203000.1	-	1522-1541	2.5	GO:0005886(plasma membrane);GO:0009506(plasmodesma);GO:0016020(membrane);GO:0016021(integral component of membrane);GO:0022857(transmembrane transporter activity);GO:0055085(transmembrane transport)
gma-miR6300_R+2_1	Gh_D12G269100.1	Gh_D12G269100.1	probable pectinesterase/pectinesterase inhibitor 34	1842-1860	2.5	GO:0030599(pectinesterase activity);GO:0046910(pectinesterase inhibitor activity);GO:0071944(cell periphery)	ko00040(Pentose and glucuronate interconversions)
gma-miR6300_R+2_1	Gh_A05G139700.1	Gh_A05G139700.1	-	1501-1519	2.5	GO:0016020(membrane);GO:0016021(integral component of membrane);GO:0022857(transmembrane transporter activity);GO:0055085(transmembrane transport)
gma-miR6300_R+2_1	Gh_Contig00665G001000.1	Gh_Contig00665G001000.1	-	2652-2672	2.5	GO:0005739(mitochondrion)
gra-miR7584e_R+3_1ss19TC	Gh_D11G005100.1	Gh_D11G005100.1	DExH-box ATP-dependent RNA helicase DExH3-like	4711-4733	2.5	GO:0004004(ATP-dependent RNA helicase activity);GO:0005634(nucleus);GO:0005737(cytoplasm);GO:0006396(RNA processing)	ko03018(RNA degradation)
gra-miR7584e_R+3_1ss19TC	Gh_D06G223400.2	Gh_D06G223400.2	acyl-protein thioesterase 2-like	984-1007	2	GO:0002084(protein depalmitoylation);GO:0005737(cytoplasm);GO:0008474(palmitoyl-);GO:0052689(carboxylic ester hydrolase activity)	ko00564(Glycerophospholipid metabolism)
gra-miR7584e_R+3_1ss19TC	Gh_A07G047000.1	Gh_A07G047000.1	-	1002-1024	1.5	GO:0003677(DNA binding);GO:0003700(DNA binding transcription factor activity);GO:0005634(nucleus);GO:0006351(transcription, DNA-templated);GO:0006355(regulation of transcription, DNA-templated);GO:0009873(ethylene-activated signaling pathway);GO:0043565(sequence-specific DNA binding);GO:0044212(transcription regulatory region DNA binding)
gra-miR7584e_R+3_1ss19TC	Gh_A08G017800.1	Gh_A08G017800.1	-	4502-4526	2.5	GO:0003674(molecular_function);GO:0005739(mitochondrion);GO:0009507(chloroplast);GO:0009536(plastid);GO:0009658(chloroplast organization);GO:0009707(chloroplast outer membrane);GO:0009793(embryo development ending in seed dormancy);GO:0009941(chloroplast envelope);GO:0016020(membrane)
gra-miR7584e_R+3_1ss19TC	Gh_D12G138700.1	Gh_D12G138700.1	-	1461-1483	2.5	GO:0000166(nucleotide binding);GO:0005737(cytoplasm);GO:0008150(biological_process);GO:0080008(Cul4-RING E3 ubiquitin ligase complex)
gra-miR7584e_R+3_1ss19TC	Gh_A04G166100.1	Gh_A04G166100.1	nudix hydrolase 14	971-994	1.5	GO:0004081(bis);GO:0006753(nucleoside phosphate metabolic process);GO:0008893(guanosine-3',5'-bis);GO:0009507(chloroplast);GO:0015967(diadenosine tetraphosphate catabolic process);GO:0046872(metal ion binding)	ko00051(Fructose and mannose metabolism);ko00500(Starch and sucrose metabolism);ko00230(Purine metabolism)
gra-miR7584e_R+3_1ss19TC	Gh_A09G264100.1	Gh_A09G264100.1	-	1605-1627	2.2	GO:0003674(molecular_function);GO:0005634(nucleus);GO:0008150(biological_process)
gra-miR7584e_R+3_1ss19TC	Gh_D13G217800.1	Gh_D13G217800.1	-	2865-2887	1.5	GO:0000301(retrograde transport, vesicle recycling within Golgi);GO:0006888(ER to Golgi vesicle-mediated transport);GO:0006890(retrograde vesicle-mediated transport, Golgi to ER);GO:0017119(Golgi transport complex)
gra-miR7584e_R+3_1ss19TC	Gh_D11G005100.1	Gh_D11G005100.1	DExH-box ATP-dependent RNA helicase DExH3-like	4711-4733	2.5	GO:0004004(ATP-dependent RNA helicase activity);GO:0005634(nucleus);GO:0005737(cytoplasm);GO:0006396(RNA processing)	ko03018(RNA degradation)
gra-miR7584e_R+3_1ss19TC	Gh_A07G047000.1	Gh_A07G047000.1	-	1002-1024	1.5	GO:0003677(DNA binding);GO:0003700(DNA binding transcription factor activity);GO:0005634(nucleus);GO:0006351(transcription, DNA-templated);GO:0006355(regulation of transcription, DNA-templated);GO:0009873(ethylene-activated signaling pathway);GO:0043565(sequence-specific DNA binding);GO:0044212(transcription regulatory region DNA binding)
gra-miR7584e_R+3_1ss19TC	Gh_D06G223400.2	Gh_D06G223400.2	acyl-protein thioesterase 2-like	984-1007	2	GO:0002084(protein depalmitoylation);GO:0005737(cytoplasm);GO:0008474(palmitoyl-);GO:0052689(carboxylic ester hydrolase activity)	ko00564(Glycerophospholipid metabolism)
gra-miR7584e_R+3_1ss19TC	Gh_A08G017800.1	Gh_A08G017800.1	-	4502-4526	2.5	GO:0003674(molecular_function);GO:0005739(mitochondrion);GO:0009507(chloroplast);GO:0009536(plastid);GO:0009658(chloroplast organization);GO:0009707(chloroplast outer membrane);GO:0009793(embryo development ending in seed dormancy);GO:0009941(chloroplast envelope);GO:0016020(membrane)
gra-miR7584e_R+3_1ss19TC	Gh_D12G138700.1	Gh_D12G138700.1	-	1461-1483	2.5	GO:0000166(nucleotide binding);GO:0005737(cytoplasm);GO:0008150(biological_process);GO:0080008(Cul4-RING E3 ubiquitin ligase complex)
gra-miR7584e_R+3_1ss19TC	Gh_A04G166100.1	Gh_A04G166100.1	nudix hydrolase 14	971-994	1.5	GO:0004081(bis);GO:0006753(nucleoside phosphate metabolic process);GO:0008893(guanosine-3',5'-bis);GO:0009507(chloroplast);GO:0015967(diadenosine tetraphosphate catabolic process);GO:0046872(metal ion binding)	ko00051(Fructose and mannose metabolism);ko00500(Starch and sucrose metabolism);ko00230(Purine metabolism)
gra-miR7584e_R+3_1ss19TC	Gh_A09G264100.1	Gh_A09G264100.1	-	1605-1627	2.2	GO:0003674(molecular_function);GO:0005634(nucleus);GO:0008150(biological_process)
gra-miR7584e_R+3_1ss19TC	Gh_D13G217800.1	Gh_D13G217800.1	-	2865-2887	1.5	GO:0000301(retrograde transport, vesicle recycling within Golgi);GO:0006888(ER to Golgi vesicle-mediated transport);GO:0006890(retrograde vesicle-mediated transport, Golgi to ER);GO:0017119(Golgi transport complex)
gra-MIR8710b-p3	Gh_A10G109000.1	Gh_A10G109000.1	-	697-720	2.5	GO:0005635(nuclear envelope);GO:0005829(cytosol);GO:0006606(protein import into nucleus)
gra-MIR8710b-p3	Gh_A13G157800.1	Gh_A13G157800.1	-	1111-1134	2.5	GO:0034219(carbohydrate transmembrane transport)
gra-MIR8710b-p3	Gh_D13G160700.1	Gh_D13G160700.1	-	1120-1143	2.5	GO:0034219(carbohydrate transmembrane transport)
gra-MIR8710b-p3	Gh_A10G109000.1	Gh_A10G109000.1	-	697-720	2.5	GO:0005635(nuclear envelope);GO:0005829(cytosol);GO:0006606(protein import into nucleus)
gra-MIR8710b-p3	Gh_A13G157800.1	Gh_A13G157800.1	-	1111-1134	2.5	GO:0034219(carbohydrate transmembrane transport)
gra-MIR8710b-p3	Gh_D13G160700.1	Gh_D13G160700.1	-	1120-1143	2.5	GO:0034219(carbohydrate transmembrane transport)
gra-MIR8773-p3_2ss21CA23GC	Gh_A11G051000.1	Gh_A11G051000.1	phospholipase A(1) DAD1	1630-1653	2.5	GO:0004806(triglyceride lipase activity);GO:0006629(lipid metabolic process);GO:0009507(chloroplast);GO:0016020(membrane)	ko00564(Glycerophospholipid metabolism);ko00592(alpha-Linolenic acid metabolism)
gra-MIR8773-p3_2ss21CA23GC	Gh_D07G031700.1	Gh_D07G031700.1	NADP-dependent glyceraldehyde-3-phosphate dehydrogenase-like	1964-1988	1.5	GO:0004029(aldehyde dehydrogenase );GO:0004777(succinate-semialdehyde dehydrogenase );GO:0009013(succinate-semialdehyde dehydrogenase [NAD)	ko00010(Glycolysis / Gluconeogenesis);ko00030(Pentose phosphate pathway)
gra-MIR8773-p3_2ss21CA23GC	Gh_D11G281400.1	Gh_D11G281400.1	-	1267-1290	2	GO:0005737(cytoplasm)
gra-MIR8773-p3_2ss21CA23GC	Gh_D08G275600.1	Gh_D08G275600.1	-	15-39	2	GO:0005575(cellular_component);GO:0008150(biological_process)
gra-MIR8773-p3_2ss21CA23GC	Gh_D12G274600.1	Gh_D12G274600.1	-	165-188	1	GO:0003824(catalytic activity);GO:0005212(structural constituent of eye lens);GO:0006952(defense response);GO:0008473(ornithine cyclodeaminase activity);GO:0009507(chloroplast);GO:0016639(oxidoreductase activity, acting on the CH-NH2 group of donors, NAD or NADP as acceptor);GO:1901672(positive regulation of systemic acquired resistance)
gra-MIR8773-p3_2ss21CA23GC	Gh_D05G043000.1	Gh_D05G043000.1	-	315-338	0.2	GO:0006891(intra-Golgi vesicle-mediated transport);GO:0017119(Golgi transport complex)
gra-MIR8773-p3_2ss21CA23GC	Gh_D09G161100.1			1296-1320	1.2	-
gra-MIR8773-p3_2ss21CA23GC	Gh_A11G051000.1	Gh_A11G051000.1	phospholipase A(1) DAD1	1630-1653	2.5	GO:0004806(triglyceride lipase activity);GO:0006629(lipid metabolic process);GO:0009507(chloroplast);GO:0016020(membrane)	ko00564(Glycerophospholipid metabolism);ko00592(alpha-Linolenic acid metabolism)
gra-MIR8773-p3_2ss21CA23GC	Gh_D07G031700.1	Gh_D07G031700.1	NADP-dependent glyceraldehyde-3-phosphate dehydrogenase-like	1964-1988	1.5	GO:0004029(aldehyde dehydrogenase );GO:0004777(succinate-semialdehyde dehydrogenase );GO:0009013(succinate-semialdehyde dehydrogenase [NAD)	ko00010(Glycolysis / Gluconeogenesis);ko00030(Pentose phosphate pathway)
gra-MIR8773-p3_2ss21CA23GC	Gh_D11G281400.1	Gh_D11G281400.1	-	1267-1290	2	GO:0005737(cytoplasm)
gra-MIR8773-p3_2ss21CA23GC	Gh_D08G275600.1	Gh_D08G275600.1	-	15-39	2	GO:0005575(cellular_component);GO:0008150(biological_process)
gra-MIR8773-p3_2ss21CA23GC	Gh_D12G274600.1	Gh_D12G274600.1	-	165-188	1	GO:0003824(catalytic activity);GO:0005212(structural constituent of eye lens);GO:0006952(defense response);GO:0008473(ornithine cyclodeaminase activity);GO:0009507(chloroplast);GO:0016639(oxidoreductase activity, acting on the CH-NH2 group of donors, NAD or NADP as acceptor);GO:1901672(positive regulation of systemic acquired resistance)
gra-MIR8773-p3_2ss21CA23GC	Gh_D05G043000.1	Gh_D05G043000.1	-	315-338	0.2	GO:0006891(intra-Golgi vesicle-mediated transport);GO:0017119(Golgi transport complex)
gra-MIR8773-p3_2ss21CA23GC	Gh_D09G161100.1			1296-1320	1.2	-
fve-miR159c_R+1_1ss1AT	Gh_A01G057700.1	Gh_A01G057700.1	WAS/WASL-interacting protein family member 1 isoform X1	592-613	2.5	-	ko04144(Endocytosis)
fve-miR159c_R+1_1ss1AT	Gh_D01G051100.1	Gh_D01G051100.1	WAS/WASL-interacting protein family member 1 isoform X1	592-613	2.5	-	ko04144(Endocytosis)
fve-miR159c_R+1_1ss1AT	Gh_D06G218200.1	Gh_D06G218200.1	-	260-280	2.5	GO:0004674(protein serine/threonine kinase activity);GO:0005886(plasma membrane);GO:0006468(protein phosphorylation);GO:0006952(defense response);GO:0009506(plasmodesma)
fve-miR159c_R+1_1ss1AT	Gh_D08G041000.1	Gh_D08G041000.1	-	260-280	2.5	GO:0004674(protein serine/threonine kinase activity);GO:0005886(plasma membrane);GO:0006468(protein phosphorylation);GO:0006952(defense response);GO:0009506(plasmodesma)
fve-miR159c_R+1_1ss1AT	Gh_D08G041100.1	Gh_D08G041100.1	-	1697-1717	2.5	GO:0004674(protein serine/threonine kinase activity);GO:0005886(plasma membrane);GO:0006468(protein phosphorylation);GO:0009506(plasmodesma);GO:0042742(defense response to bacterium)
fve-miR159c_R+1_1ss1AT	Gh_A08G159900.1	Gh_A08G159900.1	-	105-126	2	GO:0000981(RNA polymerase II transcription factor activity, sequence-specific DNA binding);GO:0001135(transcription factor activity, RNA polymerase II transcription factor recruiting);GO:0003677(DNA binding);GO:0003700(DNA binding transcription factor activity);GO:0005634(nucleus);GO:0006355(regulation of transcription, DNA-templated);GO:0006357(regulation of transcription by RNA polymerase II);G…
fve-miR159c_R+1_1ss1AT	Gh_A13G155800.1	Gh_A13G155800.1	-	1021-1042	2	GO:0000981(RNA polymerase II transcription factor activity, sequence-specific DNA binding);GO:0001135(transcription factor activity, RNA polymerase II transcription factor recruiting);GO:0003677(DNA binding);GO:0003700(DNA binding transcription factor activity);GO:0005634(nucleus);GO:0006351(transcription, DNA-templated);GO:0006357(regulation of transcription by RNA polymerase II);GO:0009860(poll…
fve-miR159c_R+1_1ss1AT	Gh_A13G168600.1	Gh_A13G168600.1	WAS/WASL-interacting protein family member 1 isoform X1	520-541	2.5	-	ko04144(Endocytosis)
fve-miR159c_R+1_1ss1AT	Gh_A09G232100.1	Gh_A09G232100.1	uncharacterized protein LOC106368192	27-49	2.5	GO:0003677(DNA binding);GO:0005634(nucleus);GO:0008150(biological_process)	ko00906(Carotenoid biosynthesis)
fve-miR159c_R+1_1ss1AT	Gh_D13G158800.1	Gh_D13G158800.1	-	1018-1039	2	GO:0000981(RNA polymerase II transcription factor activity, sequence-specific DNA binding);GO:0001135(transcription factor activity, RNA polymerase II transcription factor recruiting);GO:0003677(DNA binding);GO:0003700(DNA binding transcription factor activity);GO:0005634(nucleus);GO:0006351(transcription, DNA-templated);GO:0006355(regulation of transcription, DNA-templated);GO:0006357(regulation…
PC-3p-38981_237	Gh_A03G010000.1	Gh_A03G010000.1	-	1189-1212	2.5	GO:0009507(chloroplast);GO:0043621(protein self-association)
PC-3p-38981_237	Gh_A03G010200.1	Gh_A03G010200.1	-	1314-1337	2.5	GO:0005634(nucleus);GO:0010088(phloem development);GO:0042803(protein homodimerization activity);GO:0043621(protein self-association)
PC-3p-38981_237	Gh_A03G011100.1	Gh_A03G011100.1	-	1228-1251	2.5	GO:0005634(nucleus);GO:0010088(phloem development);GO:0042803(protein homodimerization activity);GO:0043621(protein self-association)
PC-3p-38981_237	Gh_A03G011300.1	Gh_A03G011300.1	-	1081-1104	2.5	GO:0005634(nucleus);GO:0010088(phloem development);GO:0042803(protein homodimerization activity);GO:0043621(protein self-association)
PC-3p-38981_237	Gh_D03G188000.1	Gh_D03G188000.1	-	1261-1284	2.5	GO:0005634(nucleus);GO:0010088(phloem development);GO:0042803(protein homodimerization activity);GO:0043621(protein self-association)
PC-3p-38981_237	Gh_D03G188100.1	Gh_D03G188100.1	-	1198-1221	2.5	GO:0005634(nucleus);GO:0010088(phloem development);GO:0042803(protein homodimerization activity);GO:0043621(protein self-association)
PC-3p-38981_237	Gh_D03G188900.1	Gh_D03G188900.1	-	1314-1337	2.5	GO:0005634(nucleus);GO:0010088(phloem development);GO:0042803(protein homodimerization activity);GO:0043621(protein self-association)
PC-3p-38981_237	Gh_D03G189000.1	Gh_D03G189000.1	-	1243-1266	2.5	GO:0005634(nucleus);GO:0010088(phloem development);GO:0042803(protein homodimerization activity);GO:0043621(protein self-association)
PC-3p-38981_237	Gh_A12G282600.1	Gh_A12G282600.1	protein O-glucosyltransferase 1-like	2308-2331	2.5	GO:0006664(glycolipid metabolic process);GO:0012505(endomembrane system);GO:0046527(glucosyltransferase activity)	ko00514(Other types of O-glycan biosynthesis)
PC-3p-39909_233	Gh_A01G244100.1	Gh_A01G244100.1	-	119-143	2.5	GO:0008150(biological_process);GO:0009507(chloroplast);GO:0016021(integral component of membrane);GO:0016874(ligase activity)
PC-3p-39909_233	Gh_A01G244100.1	Gh_A01G244100.1	-	119-143	2.5	GO:0008150(biological_process);GO:0009507(chloroplast);GO:0016021(integral component of membrane);GO:0016874(ligase activity)
PC-5p-27619_310	Gh_A09G239200.1	Gh_A09G239200.1	BRI1 kinase inhibitor 1-like	9-31	2.5	GO:0005634(nucleus);GO:0005829(cytosol);GO:0005886(plasma membrane);GO:0006629(lipid metabolic process);GO:0009536(plastid);GO:0009741(response to brassinosteroid);GO:0009742(brassinosteroid mediated signaling pathway);GO:0019210(kinase inhibitor activity)	ko04075(Plant hormone signal transduction)
PC-5p-27619_310	Gh_D09G230400.1	Gh_D09G230400.1	probable BRI1 kinase inhibitor 1	9-31	2.5	GO:0005634(nucleus);GO:0005829(cytosol);GO:0005886(plasma membrane);GO:0006629(lipid metabolic process);GO:0009536(plastid);GO:0009741(response to brassinosteroid);GO:0009742(brassinosteroid mediated signaling pathway);GO:0019210(kinase inhibitor activity)	ko04075(Plant hormone signal transduction)
PC-5p-27619_310	Gh_A09G239200.1	Gh_A09G239200.1	BRI1 kinase inhibitor 1-like	9-31	2.5	GO:0005634(nucleus);GO:0005829(cytosol);GO:0005886(plasma membrane);GO:0006629(lipid metabolic process);GO:0009536(plastid);GO:0009741(response to brassinosteroid);GO:0009742(brassinosteroid mediated signaling pathway);GO:0019210(kinase inhibitor activity)	ko04075(Plant hormone signal transduction)
PC-5p-27619_310	Gh_D09G230400.1	Gh_D09G230400.1	probable BRI1 kinase inhibitor 1	9-31	2.5	GO:0005634(nucleus);GO:0005829(cytosol);GO:0005886(plasma membrane);GO:0006629(lipid metabolic process);GO:0009536(plastid);GO:0009741(response to brassinosteroid);GO:0009742(brassinosteroid mediated signaling pathway);GO:0019210(kinase inhibitor activity)	ko04075(Plant hormone signal transduction)
PC-3p-173157_45	Gh_A13G124700.1	Gh_A13G124700.1	26S protease regulatory subunit 6A homolog	2748-2771	2.5	GO:0008540(proteasome regulatory particle, base subcomplex);GO:0017025(TBP-class protein binding);GO:0030433(ubiquitin-dependent ERAD pathway);GO:0031595(nuclear proteasome complex);GO:0031597(cytosolic proteasome complex);GO:0036402(proteasome-activating ATPase activity);GO:0045899(positive regulation of RNA polymerase II transcriptional preinitiation complex assembly)	ko03050(Proteasome)
PC-5p-297777_18	Gh_A09G104300.1	Gh_A09G104300.1	polyadenylate-binding protein 2-like	1-23	2.5	GO:0003723(RNA binding);GO:0003729(mRNA binding);GO:0003743(translation initiation factor activity);GO:0005515(protein binding);GO:0005634(nucleus);GO:0005737(cytoplasm);GO:0005829(cytosol);GO:0006417(regulation of translation);GO:0016032(viral process);GO:0046686(response to cadmium ion)	ko03013(RNA transport);ko03015(mRNA surveillance pathway);ko03018(RNA degradation)
PC-5p-191602_38	Gh_A06G008600.2	Gh_A06G008600.2	proteasome subunit alpha type-1-B-like	1323-1346	2.5	GO:0000502(proteasome complex);GO:0004298(threonine-type endopeptidase activity);GO:0005634(nucleus);GO:0005737(cytoplasm);GO:0005829(cytosol);GO:0005839(proteasome core complex);GO:0005886(plasma membrane);GO:0006511(ubiquitin-dependent protein catabolic process);GO:0008233(peptidase activity);GO:0009506(plasmodesma)	ko03050(Proteasome)
PC-5p-191602_38	Gh_A06G008600.1	Gh_A06G008600.1	proteasome subunit alpha type-1-B-like	1079-1102	2.5	GO:0000502(proteasome complex);GO:0004298(threonine-type endopeptidase activity);GO:0005634(nucleus);GO:0005737(cytoplasm);GO:0005829(cytosol);GO:0005839(proteasome core complex);GO:0005886(plasma membrane);GO:0006511(ubiquitin-dependent protein catabolic process);GO:0008233(peptidase activity);GO:0009506(plasmodesma)	ko03050(Proteasome)
PC-5p-191602_38	Gh_D06G030000.1	Gh_D06G030000.1	-	3619-3642	1.8	GO:0005515(protein binding);GO:0005524(ATP binding);GO:0005576(extracellular region);GO:0006952(defense response);GO:0043531(ADP binding)
PC-5p-191602_38	Gh_D02G008000.1	Gh_D02G008000.1	-	1748-1771	2	GO:0003674(molecular_function);GO:0005634(nucleus);GO:0008150(biological_process)
PC-5p-191602_38	Gh_D12G138700.1	Gh_D12G138700.1	-	1152-1175	2.5	GO:0000166(nucleotide binding);GO:0005737(cytoplasm);GO:0008150(biological_process);GO:0080008(Cul4-RING E3 ubiquitin ligase complex)
PC-5p-191602_38	Gh_A04G154000.3	Gh_A04G154000.3	-	2840-2863	2	GO:0000325(plant-type vacuole);GO:0005215(transporter activity);GO:0005773(vacuole);GO:0005774(vacuolar membrane);GO:0005794(Golgi apparatus);GO:0005886(plasma membrane);GO:0009705(plant-type vacuole membrane);GO:0015031(protein transport);GO:0015112(nitrate transmembrane transporter activity);GO:0015334(high-affinity oligopeptide transmembrane transporter activity);GO:0015833(peptide transport);…
PC-5p-191602_38	Gh_D08G212800.1	Gh_D08G212800.1	-	2244-2267	2.2	GO:0005516(calmodulin binding);GO:0005886(plasma membrane)
PC-5p-191602_38	Gh_A12G281200.1	Gh_A12G281200.1	-	2143-2166	2.5	GO:0003674(molecular_function);GO:0005634(nucleus);GO:0008150(biological_process)
PC-5p-191602_38	Gh_A09G007200.1	Gh_A09G007200.1	-	1740-1763	2.5	GO:0003333(amino acid transmembrane transport);GO:0005886(plasma membrane);GO:0015171(amino acid transmembrane transporter activity)
PC-5p-191602_38	Gh_D09G005700.1	Gh_D09G005700.1	-	2325-2348	2	GO:0005739(mitochondrion);GO:0010239(chloroplast mRNA processing);GO:0031426(polycistronic mRNA processing);GO:0042644(chloroplast nucleoid)
PC-5p-191602_38	Gh_D09G007700.2	Gh_D09G007700.2	-	1819-1842	2.5	GO:0005737(cytoplasm);GO:0008150(biological_process);GO:0008270(zinc ion binding)
PC-3p-23578_347	Gh_D05G276200.1	Gh_D05G276200.1	ribosomal protein S4	459-479	2.5	GO:0004564(beta-fructofuranosidase activity);GO:0004575(sucrose alpha-glucosidase activity);GO:0005634(nucleus);GO:0005829(cytosol);GO:0005987(sucrose catabolic process);GO:0033926(glycopeptide alpha-N-acetylgalactosaminidase activity);GO:0048364(root development)	ko03010(Ribosome)
PC-3p-23578_347	Gh_D05G312300.1			246-265	2.5	-
PC-3p-23578_347	Gh_D01G119800.1	Gh_D01G119800.1	-	47-67	2.5	GO:0005829(cytosol);GO:0008180(COP9 signalosome);GO:0019784(NEDD8-specific protease activity)
PC-3p-23578_347	Gh_A10G253700.1	Gh_A10G253700.1	-	131-151	2.2	GO:0000775(chromosome, centromeric region);GO:0000785(chromatin);GO:0003689(DNA clamp loader activity);GO:0005654(nucleoplasm);GO:0006275(regulation of DNA replication);GO:0031390(Ctf18 RFC-like complex);GO:0034088(maintenance of mitotic sister chromatid cohesion)
PC-3p-23578_347	Gh_A10G253700.4	Gh_A10G253700.4	-	129-149	2.2	GO:0000775(chromosome, centromeric region);GO:0000785(chromatin);GO:0003689(DNA clamp loader activity);GO:0005654(nucleoplasm);GO:0006275(regulation of DNA replication);GO:0031390(Ctf18 RFC-like complex);GO:0034088(maintenance of mitotic sister chromatid cohesion)
PC-3p-23578_347	Gh_A10G253700.2	Gh_A10G253700.2	-	106-126	2.2	GO:0000775(chromosome, centromeric region);GO:0000785(chromatin);GO:0003689(DNA clamp loader activity);GO:0005654(nucleoplasm);GO:0006275(regulation of DNA replication);GO:0031390(Ctf18 RFC-like complex);GO:0034088(maintenance of mitotic sister chromatid cohesion)
PC-3p-23578_347	Gh_A01G231500.1	Gh_A01G231500.1	-	590-610	2	GO:0005096(GTPase activator activity);GO:0007165(signal transduction);GO:0009507(chloroplast)
PC-3p-23578_347	Gh_D01G218000.1	Gh_D01G218000.1	cytochrome P450 98A2-like	808-827	2.5	GO:0009809(lignin biosynthetic process);GO:0016020(membrane);GO:0016709(oxidoreductase activity, acting on paired donors, with incorporation or reduction of molecular oxygen, NAD)	ko00940(Phenylpropanoid biosynthesis);ko00945(Stilbenoid, diarylheptanoid and gingerol biosynthesis);ko00941(Flavonoid biosynthesis)
PC-3p-23578_347	Gh_D01G225500.1	Gh_D01G225500.1	-	570-590	2	GO:0005096(GTPase activator activity);GO:0007165(signal transduction);GO:0009507(chloroplast)
PC-3p-23578_347	Gh_A11G243700.1	Gh_A11G243700.1	-	7-26	2.5	-
PC-3p-23578_347	Gh_D12G105400.1	Gh_D12G105400.1	-	403-422	2.5	GO:0003723(RNA binding);GO:0005739(mitochondrion);GO:0008150(biological_process);GO:0008270(zinc ion binding);GO:0043231(intracellular membrane-bounded organelle)
PC-3p-23578_347	Gh_A05G031500.1	Gh_A05G031500.1	-	600-620	2.5	GO:0005768(endosome);GO:0005774(vacuolar membrane);GO:0005802(trans-Golgi network);GO:0008757(S-adenosylmethionine-dependent methyltransferase activity);GO:0032259(methylation)
PC-3p-23578_347	Gh_D09G015500.1	Gh_D09G015500.1	heparanase-like protein 2	81-101	2.5	GO:0004566(beta-glucuronidase activity);GO:0005576(extracellular region);GO:0005765(lysosomal membrane);GO:0009505(plant-type cell wall)	ko00531(Glycosaminoglycan degradation)
PC-3p-23578_347	Gh_A13G087800.1	Gh_A13G087800.1	-	917-937	2.5	GO:0003674(molecular_function);GO:0005634(nucleus);GO:0008150(biological_process)
PC-3p-23578_347	Gh_A05G262100.1	Gh_A05G262100.1	ribosomal protein S4	567-587	2.5	GO:0004564(beta-fructofuranosidase activity);GO:0004575(sucrose alpha-glucosidase activity);GO:0005634(nucleus);GO:0005829(cytosol);GO:0005987(sucrose catabolic process);GO:0033926(glycopeptide alpha-N-acetylgalactosaminidase activity);GO:0048364(root development)	ko03010(Ribosome)
PC-3p-23578_347	Gh_D05G179200.1	Gh_D05G179200.1	-	2741-2761	2.5	GO:0004970(ionotropic glutamate receptor activity);GO:0005217(intracellular ligand-gated ion channel activity);GO:0005234(extracellularly glutamate-gated ion channel activity);GO:0005262(calcium channel activity);GO:0005576(extracellular region);GO:0006811(ion transport);GO:0006816(calcium ion transport);GO:0006874(cellular calcium ion homeostasis);GO:0007267(cell-cell signaling);GO:0008066(gluta…
PC-3p-23578_347	Gh_D05G218800.1	Gh_D05G218800.1	-	212-232	2.5	GO:0000977(RNA polymerase II regulatory region sequence-specific DNA binding);GO:0003700(DNA binding transcription factor activity);GO:0005515(protein binding);GO:0005634(nucleus);GO:0006351(transcription, DNA-templated);GO:0006355(regulation of transcription, DNA-templated);GO:0007275(multicellular organism development);GO:0008134(transcription factor binding);GO:0044212(transcription regulatory…
gra-MIR8674b-p3_2ss11TC20GT	Gh_A05G055100.1	Gh_A05G055100.1	-	1335-1357	2.5	GO:0043161(proteasome-mediated ubiquitin-dependent protein catabolic process);GO:0061630(ubiquitin protein ligase activity)
gra-MIR8674b-p3_2ss11TC20GT	Gh_D05G071400.1	Gh_D05G071400.1	-	1298-1320	2.5	GO:0043161(proteasome-mediated ubiquitin-dependent protein catabolic process);GO:0061630(ubiquitin protein ligase activity)
gra-MIR8674b-p3_2ss11TC20GT	Gh_A05G055100.1	Gh_A05G055100.1	-	1335-1357	2.5	GO:0043161(proteasome-mediated ubiquitin-dependent protein catabolic process);GO:0061630(ubiquitin protein ligase activity)
gra-MIR8674b-p3_2ss11TC20GT	Gh_D05G071400.1	Gh_D05G071400.1	-	1298-1320	2.5	GO:0043161(proteasome-mediated ubiquitin-dependent protein catabolic process);GO:0061630(ubiquitin protein ligase activity)
gra-MIR8771b-p5_2ss16CT23GA	Gh_D05G057000.1	Gh_D05G057000.1	hypothetical protein	1169-1191	2	GO:0003723(RNA binding);GO:0004519(endonuclease activity);GO:0005515(protein binding);GO:0005739(mitochondrion);GO:0006397(mRNA processing);GO:0008270(zinc ion binding);GO:0009507(chloroplast);GO:0016556(mRNA modification);GO:0031425(chloroplast RNA processing);GO:1900865(chloroplast RNA modification)	ko03440(Homologous recombination)
gra-MIR8771b-p3_2ss16CT23GA	Gh_D05G057000.1	Gh_D05G057000.1	hypothetical protein	1169-1191	2	GO:0003723(RNA binding);GO:0004519(endonuclease activity);GO:0005515(protein binding);GO:0005739(mitochondrion);GO:0006397(mRNA processing);GO:0008270(zinc ion binding);GO:0009507(chloroplast);GO:0016556(mRNA modification);GO:0031425(chloroplast RNA processing);GO:1900865(chloroplast RNA modification)	ko03440(Homologous recombination)
PC-3p-125875_71	Gh_D06G015600.1			411-434	2.5	-
PC-3p-125875_71	Gh_A05G110800.1	Gh_A05G110800.1	-	4-26	2	GO:0005789(endoplasmic reticulum membrane);GO:0006636(unsaturated fatty acid biosynthetic process);GO:0009507(chloroplast);GO:0009579(thylakoid);GO:0009979(16:0 monogalactosyldiacylglycerol desaturase activity);GO:0010205(photoinhibition);GO:0016021(integral component of membrane);GO:0016491(oxidoreductase activity);GO:0016717(oxidoreductase activity, acting on paired donors, with oxidation of a …
PC-5p-156430_52	Gh_D02G222300.2	Gh_D02G222300.2	-	734-757	2.5	GO:0000977(RNA polymerase II regulatory region sequence-specific DNA binding);GO:0003700(DNA binding transcription factor activity);GO:0005515(protein binding);GO:0005634(nucleus);GO:0005737(cytoplasm);GO:0006351(transcription, DNA-templated);GO:0009739(response to gibberellin);GO:0010076(maintenance of floral meristem identity);GO:0010077(maintenance of inflorescence meristem identity);GO:001022…
PC-3p-151891_55	Gh_A01G153200.1	Gh_A01G153200.1	-	320-338	2.5	-
PC-3p-151891_55	Gh_A02G157300.1	Gh_A02G157300.1	-	297-315	2.5	GO:0006369(termination of RNA polymerase II transcription);GO:0016592(mediator complex);GO:0070847(core mediator complex)
PC-3p-151891_55	Gh_A07G072700.1	Gh_A07G072700.1	protein PHYLLO	1270-1288	2.5	GO:0000287(magnesium ion binding);GO:0006518(peptide metabolic process);GO:0016854(racemase and epimerase activity)	ko00130(Ubiquinone and other terpenoid-quinone biosynthesis)
PC-3p-151891_55	Gh_A07G072700.2	Gh_A07G072700.2	-	1081-1099	2.5	GO:0000287(magnesium ion binding);GO:0006518(peptide metabolic process);GO:0016854(racemase and epimerase activity)
PC-3p-151891_55	Gh_A11G218200.1	Gh_A11G218200.1	-	712-730	2.5	GO:0006369(termination of RNA polymerase II transcription);GO:0016592(mediator complex);GO:0070847(core mediator complex)
PC-3p-151891_55	Gh_D07G071900.1	Gh_D07G071900.1	hypothetical protein	1067-1085	2.5	GO:0000287(magnesium ion binding);GO:0006518(peptide metabolic process);GO:0016854(racemase and epimerase activity)	ko00130(Ubiquinone and other terpenoid-quinone biosynthesis)
PC-3p-151891_55	Gh_D11G232700.1	Gh_D11G232700.1	-	257-275	2.5	GO:0006369(termination of RNA polymerase II transcription);GO:0016592(mediator complex);GO:0070847(core mediator complex)
PC-3p-151891_55	Gh_D03G041300.1	Gh_D03G041300.1	-	257-275	2.5	GO:0006369(termination of RNA polymerase II transcription);GO:0016592(mediator complex);GO:0070847(core mediator complex)
PC-3p-151891_55	Gh_A12G153000.1	Gh_A12G153000.1	4-hydroxybenzoate polyprenyltransferase	839-857	2.5	GO:0004337(geranyltranstransferase activity)	ko00130(Ubiquinone and other terpenoid-quinone biosynthesis)
PC-3p-151891_55	Gh_A04G082900.1	Gh_A04G082900.1	-	530-548	2	GO:0003677(DNA binding);GO:0003700(DNA binding transcription factor activity);GO:0005515(protein binding);GO:0005634(nucleus);GO:0006351(transcription, DNA-templated);GO:0009409(response to cold);GO:0009414(response to water deprivation);GO:0009631(cold acclimation);GO:0045893(positive regulation of transcription, DNA-templated)
PC-3p-151891_55	Gh_D12G151800.1	Gh_D12G151800.1	4-hydroxybenzoate polyprenyltransferase	824-842	2.5	GO:0004337(geranyltranstransferase activity)	ko00130(Ubiquinone and other terpenoid-quinone biosynthesis)
PC-3p-151891_55	Gh_D04G118800.1	Gh_D04G118800.1	-	530-548	2	GO:0003677(DNA binding);GO:0003700(DNA binding transcription factor activity);GO:0005515(protein binding);GO:0005634(nucleus);GO:0006351(transcription, DNA-templated);GO:0009409(response to cold);GO:0009414(response to water deprivation);GO:0009631(cold acclimation);GO:0045893(positive regulation of transcription, DNA-templated)
PC-3p-151891_55	Gh_D08G255300.1	Gh_D08G255300.1	-	1946-1965	2.5	GO:0003743(translation initiation factor activity);GO:0006413(translational initiation)
PC-3p-151891_55	Gh_A13G083300.1	Gh_A13G083300.1	-	1305-1325	2.2	GO:0008150(biological_process)
PC-3p-151891_55	Gh_A13G131400.1	Gh_A13G131400.1	-	923-942	2	GO:0005634(nucleus);GO:0016021(integral component of membrane)
PC-3p-151891_55	Gh_D13G084800.1	Gh_D13G084800.1	-	1404-1424	2.2	GO:0008150(biological_process)
PC-3p-151891_55	Gh_D13G088400.1	Gh_D13G088400.1	-	1698-1717	2.5	GO:0003674(molecular_function);GO:0005634(nucleus);GO:0008150(biological_process)
PC-3p-151891_55	Gh_D13G133000.1	Gh_D13G133000.1	-	884-903	2	GO:0005634(nucleus);GO:0016021(integral component of membrane)

## Sheet: Table S5-WGCNA
WGCNA-turquoise
fromNode	toNode	weight	direction	fromAltName	toAltName
Gh_A01G022600	Gh_A01G089800	0.195402	undirected	NA	NA
Gh_A01G022600	Gh_A03G122500	0.109856	undirected	NA	NA
Gh_A01G022600	Gh_A05G223500	0.107077	undirected	NA	NA
Gh_A01G022600	Gh_A06G105600	0.136954	undirected	NA	NA
Gh_A01G022600	Gh_A07G029200	0.167364	undirected	NA	NA
Gh_A01G022600	Gh_A08G100600	0.193721	undirected	NA	NA
Gh_A01G022600	Gh_A08G200700	0.183337	undirected	NA	NA
Gh_A01G022600	Gh_D01G031600	0.106768	undirected	NA	NA
Gh_A01G022600	Gh_D04G162300	0.10607	undirected	NA	NA
Gh_A01G022600	Gh_D10G175900	0.197843	undirected	NA	NA
Gh_A01G022600	Gh_D12G251300	0.193859	undirected	NA	NA
Gh_A01G022600	Gh_D13G000200	0.104487	undirected	NA	NA
Gh_A01G022600	Gh_D13G266100	0.139694	undirected	NA	NA
Gh_A01G042400	Gh_A01G044800	0.283875	undirected	NA	NA
Gh_A01G042400	Gh_A01G044900	0.146062	undirected	NA	NA
Gh_A01G042400	Gh_A01G072900	0.300796	undirected	NA	NA
Gh_A01G042400	Gh_A01G187500	0.285456	undirected	NA	NA
Gh_A01G042400	Gh_A02G057000	0.324979	undirected	NA	NA
Gh_A01G042400	Gh_A02G084500	0.412814	undirected	NA	NA
Gh_A01G042400	Gh_A02G097100	0.172158	undirected	NA	NA
Gh_A01G042400	Gh_A02G159500	0.192282	undirected	NA	NA
Gh_A01G042400	Gh_A02G178900	0.185328	undirected	NA	NA
Gh_A01G042400	Gh_A02G198400	0.25441	undirected	NA	NA
Gh_A01G042400	Gh_A03G086400	0.140541	undirected	NA	NA
Gh_A01G042400	Gh_A03G101000	0.194159	undirected	NA	NA
Gh_A01G042400	Gh_A03G125100	0.440753	undirected	NA	NA
Gh_A01G042400	Gh_A03G136000	0.153019	undirected	NA	NA
Gh_A01G042400	Gh_A04G002500	0.103331	undirected	NA	NA
Gh_A01G042400	Gh_A04G026300	0.394088	undirected	NA	NA
Gh_A01G042400	Gh_A04G138800	0.137535	undirected	NA	NA
Gh_A01G042400	Gh_A04G144000	0.42612	undirected	NA	NA
Gh_A01G042400	Gh_A04G147900	0.18836	undirected	NA	NA
Gh_A01G042400	Gh_A04G170400	0.408919	undirected	NA	NA
Gh_A01G042400	Gh_A05G009400	0.370571	undirected	NA	NA
Gh_A01G042400	Gh_A05G053300	0.195552	undirected	NA	NA
Gh_A01G042400	Gh_A05G057400	0.326765	undirected	NA	NA
Gh_A01G042400	Gh_A05G071800	0.243859	undirected	NA	NA
Gh_A01G042400	Gh_A05G094300	0.183788	undirected	NA	NA
Gh_A01G042400	Gh_A05G115100	0.250407	undirected	NA	NA
Gh_A01G042400	Gh_A05G145300	0.35122	undirected	NA	NA
Gh_A01G042400	Gh_A05G168500	0.111393	undirected	NA	NA
Gh_A01G042400	Gh_A05G186300	0.419303	undirected	NA	NA
Gh_A01G042400	Gh_A05G192100	0.247612	undirected	NA	NA
Gh_A01G042400	Gh_A05G206500	0.145033	undirected	NA	NA
Gh_A01G042400	Gh_A05G226900	0.133699	undirected	NA	NA
Gh_A01G042400	Gh_A05G244700	0.32552	undirected	NA	NA
Gh_A01G042400	Gh_A05G247600	0.173646	undirected	NA	NA
Gh_A01G042400	Gh_A06G187600	0.133897	undirected	NA	NA
Gh_A01G042400	Gh_A06G208200	0.333806	undirected	NA	NA
Gh_A01G042400	Gh_A06G233600	0.122183	undirected	NA	NA
Gh_A01G042400	Gh_A07G060800	0.123099	undirected	NA	NA
Gh_A01G042400	Gh_A07G082000	0.313154	undirected	NA	NA
Gh_A01G042400	Gh_A07G085000	0.168635	undirected	NA	NA
Gh_A01G042400	Gh_A07G093000	0.234087	undirected	NA	NA
Gh_A01G042400	Gh_A07G145000	0.108296	undirected	NA	NA
Gh_A01G042400	Gh_A07G157900	0.142667	undirected	NA	NA
Gh_A01G042400	Gh_A07G232100	0.20788	undirected	NA	NA
Gh_A01G042400	Gh_A07G240700	0.176631	undirected	NA	NA
Gh_A01G042400	Gh_A07G246300	0.396187	undirected	NA	NA
Gh_A01G042400	Gh_A08G005400	0.143296	undirected	NA	NA
Gh_A01G042400	Gh_A08G009100	0.274522	undirected	NA	NA
Gh_A01G042400	Gh_A08G028900	0.142878	undirected	NA	NA
Gh_A01G042400	Gh_A08G047300	0.166677	undirected	NA	NA
Gh_A01G042400	Gh_A08G074500	0.108406	undirected	NA	NA
Gh_A01G042400	Gh_A08G286000	0.198968	undirected	NA	NA
Gh_A01G042400	Gh_A09G061900	0.12401	undirected	NA	NA
Gh_A01G042400	Gh_A09G262300	0.375933	undirected	NA	NA
Gh_A01G042400	Gh_A10G001300	0.173258	undirected	NA	NA
Gh_A01G042400	Gh_A10G083400	0.197439	undirected	NA	NA
Gh_A01G042400	Gh_A10G096300	0.146729	undirected	NA	NA
Gh_A01G042400	Gh_A10G104000	0.370609	undirected	NA	NA
Gh_A01G042400	Gh_A10G119600	0.236488	undirected	NA	NA
Gh_A01G042400	Gh_A10G211300	0.12135	undirected	NA	NA
Gh_A01G042400	Gh_A11G041000	0.415861	undirected	NA	NA
Gh_A01G042400	Gh_A11G041400	0.178455	undirected	NA	NA
Gh_A01G042400	Gh_A11G057900	0.226841	undirected	NA	NA
Gh_A01G042400	Gh_A11G089800	0.384216	undirected	NA	NA
Gh_A01G042400	Gh_A11G113500	0.114956	undirected	NA	NA
Gh_A01G042400	Gh_A11G136800	0.224596	undirected	NA	NA
Gh_A01G042400	Gh_A11G144000	0.230784	undirected	NA	NA
Gh_A01G042400	Gh_A11G231000	0.209181	undirected	NA	NA
Gh_A01G042400	Gh_A11G305300	0.293074	undirected	NA	NA
Gh_A01G042400	Gh_A11G322600	0.183385	undirected	NA	NA
Gh_A01G042400	Gh_A11G363500	0.242033	undirected	NA	NA
Gh_A01G042400	Gh_A11G365100	0.231311	undirected	NA	NA
Gh_A01G042400	Gh_A11G365400	0.188468	undirected	NA	NA
Gh_A01G042400	Gh_A12G046800	0.166998	undirected	NA	NA
Gh_A01G042400	Gh_A12G066300	0.316621	undirected	NA	NA
Gh_A01G042400	Gh_A12G121300	0.204357	undirected	NA	NA
Gh_A01G042400	Gh_A12G142000	0.225167	undirected	NA	NA
Gh_A01G042400	Gh_A12G156400	0.285352	undirected	NA	NA
Gh_A01G042400	Gh_A12G157400	0.123859	undirected	NA	NA
Gh_A01G042400	Gh_A12G215600	0.120357	undirected	NA	NA
Gh_A01G042400	Gh_A12G265200	0.256896	undirected	NA	NA
Gh_A01G042400	Gh_A12G265700	0.397332	undirected	NA	NA
Gh_A01G042400	Gh_A13G000300	0.382271	undirected	NA	NA
Gh_A01G042400	Gh_A13G053900	0.374368	undirected	NA	NA
Gh_A01G042400	Gh_A13G056500	0.132637	undirected	NA	NA
Gh_A01G042400	Gh_A13G078300	0.314758	undirected	NA	NA
Gh_A01G042400	Gh_A13G098700	0.197668	undirected	NA	NA
Gh_A01G042400	Gh_A13G200600	0.437897	undirected	NA	NA
Gh_A01G042400	Gh_A13G207700	0.323467	undirected	NA	NA
Gh_A01G042400	Gh_A13G221100	0.201705	undirected	NA	NA
Gh_A01G042400	Gh_Contig00419G000200	0.34608	undirected	NA	NA
Gh_A01G042400	Gh_Contig00597G000100	0.244816	undirected	NA	NA
Gh_A01G042400	Gh_Contig00597G000700	0.259085	undirected	NA	NA
Gh_A01G042400	Gh_Contig00640G001100	0.41494	undirected	NA	NA
Gh_A01G042400	Gh_Contig00774_ERROPOS2452212+G000200	0.425689	undirected	NA	NA
Gh_A01G042400	Gh_Contig01033_ERROPOS3049310+G002900	0.156315	undirected	NA	NA
Gh_A01G042400	Gh_D01G024000	0.152753	undirected	NA	NA
Gh_A01G042400	Gh_D01G032700	0.139944	undirected	NA	NA
Gh_A01G042400	Gh_D01G038300	0.258856	undirected	NA	NA
Gh_A01G042400	Gh_D01G044800	0.154556	undirected	NA	NA
Gh_A01G042400	Gh_D01G045800	0.219939	undirected	NA	NA
Gh_A01G042400	Gh_D01G080100	0.126949	undirected	NA	NA
Gh_A01G042400	Gh_D01G176600	0.111184	undirected	NA	NA
Gh_A01G042400	Gh_D01G206300	0.101438	undirected	NA	NA
Gh_A01G042400	Gh_D01G222600	0.146551	undirected	NA	NA
Gh_A01G042400	Gh_D01G233100	0.410027	undirected	NA	NA
Gh_A01G042400	Gh_D01G242100	0.112139	undirected	NA	NA
Gh_A01G042400	Gh_D02G012900	0.280474	undirected	NA	NA
Gh_A01G042400	Gh_D02G013900	0.305143	undirected	NA	NA
Gh_A01G042400	Gh_D02G018400	0.118425	undirected	NA	NA
Gh_A01G042400	Gh_D02G047700	0.131268	undirected	NA	NA
Gh_A01G042400	Gh_D02G062700	0.273011	undirected	NA	NA
Gh_A01G042400	Gh_D02G091200	0.25748	undirected	NA	NA
Gh_A01G042400	Gh_D02G099300	0.217471	undirected	NA	NA
Gh_A01G042400	Gh_D02G165600	0.317396	undirected	NA	NA
Gh_A01G042400	Gh_D02G218300	0.313765	undirected	NA	NA
Gh_A01G042400	Gh_D02G220000	0.198345	undirected	NA	NA
Gh_A01G042400	Gh_D02G224200	0.160488	undirected	NA	NA
Gh_A01G042400	Gh_D02G242700	0.195261	undirected	NA	NA
Gh_A01G042400	Gh_D03G002900	0.152867	undirected	NA	NA
Gh_A01G042400	Gh_D03G003900	0.122346	undirected	NA	NA
Gh_A01G042400	Gh_D03G018300	0.36892	undirected	NA	NA
Gh_A01G042400	Gh_D03G072600	0.228191	undirected	NA	NA
Gh_A01G042400	Gh_D04G045600	0.341353	undirected	NA	NA
Gh_A01G042400	Gh_D04G047300	0.240199	undirected	NA	NA
Gh_A01G042400	Gh_D04G142200	0.184595	undirected	NA	NA
Gh_A01G042400	Gh_D04G144600	0.248761	undirected	NA	NA
Gh_A01G042400	Gh_D04G146800	0.274839	undirected	NA	NA
Gh_A01G042400	Gh_D04G191400	0.321122	undirected	NA	NA
Gh_A01G042400	Gh_D04G191500	0.326833	undirected	NA	NA
Gh_A01G042400	Gh_D04G216400	0.390959	undirected	NA	NA
Gh_A01G042400	Gh_D04G216500	0.40342	undirected	NA	NA
Gh_A01G042400	Gh_D05G006800	0.104097	undirected	NA	NA
Gh_A01G042400	Gh_D05G018400	0.225203	undirected	NA	NA
Gh_A01G042400	Gh_D05G040700	0.243444	undirected	NA	NA
Gh_A01G042400	Gh_D05G071200	0.229602	undirected	NA	NA
Gh_A01G042400	Gh_D05G073300	0.400815	undirected	NA	NA
Gh_A01G042400	Gh_D05G102800	0.147435	undirected	NA	NA
Gh_A01G042400	Gh_D05G111000	0.330948	undirected	NA	NA
Gh_A01G042400	Gh_D05G144300	0.377614	undirected	NA	NA
Gh_A01G042400	Gh_D05G153300	0.266444	undirected	NA	NA
Gh_A01G042400	Gh_D05G169200	0.207515	undirected	NA	NA
Gh_A01G042400	Gh_D05G177400	0.172633	undirected	NA	NA
Gh_A01G042400	Gh_D05G186300	0.194538	undirected	NA	NA
Gh_A01G042400	Gh_D05G218400	0.355999	undirected	NA	NA
Gh_A01G042400	Gh_D05G257200	0.223024	undirected	NA	NA
Gh_A01G042400	Gh_D05G288400	0.348866	undirected	NA	NA
Gh_A01G042400	Gh_D05G320900	0.412758	undirected	NA	NA
Gh_A01G042400	Gh_D05G345700	0.420667	undirected	NA	NA
Gh_A01G042400	Gh_D06G014800	0.390974	undirected	NA	NA
Gh_A01G042400	Gh_D06G028000	0.181825	undirected	NA	NA
Gh_A01G042400	Gh_D06G028800	0.108103	undirected	NA	NA
Gh_A01G042400	Gh_D06G065300	0.115465	undirected	NA	NA
Gh_A01G042400	Gh_D06G153100	0.116433	undirected	NA	NA
Gh_A01G042400	Gh_D06G156700	0.144848	undirected	NA	NA
Gh_A01G042400	Gh_D06G158400	0.24448	undirected	NA	NA
Gh_A01G042400	Gh_D06G175900	0.171139	undirected	NA	NA
Gh_A01G042400	Gh_D06G209200	0.105052	undirected	NA	NA
Gh_A01G042400	Gh_D06G241300	0.132125	undirected	NA	NA
Gh_A01G042400	Gh_D06G243900	0.138237	undirected	NA	NA
Gh_A01G042400	Gh_D07G020300	0.266022	undirected	NA	NA
Gh_A01G042400	Gh_D07G061000	0.377509	undirected	NA	NA
Gh_A01G042400	Gh_D07G085700	0.115955	undirected	NA	NA
Gh_A01G042400	Gh_D07G136500	0.23476	undirected	NA	NA
Gh_A01G042400	Gh_D07G149100	0.301249	undirected	NA	NA
Gh_A01G042400	Gh_D07G155600	0.338975	undirected	NA	NA
Gh_A01G042400	Gh_D07G183700	0.142165	undirected	NA	NA
Gh_A01G042400	Gh_D07G184800	0.286819	undirected	NA	NA
Gh_A01G042400	Gh_D07G199900	0.329543	undirected	NA	NA
Gh_A01G042400	Gh_D07G244100	0.125298	undirected	NA	NA
Gh_A01G042400	Gh_D07G244700	0.133871	undirected	NA	NA
Gh_A01G042400	Gh_D07G253200	0.111432	undirected	NA	NA
Gh_A01G042400	Gh_D08G026600	0.16313	undirected	NA	NA
Gh_A01G042400	Gh_D08G045200	0.296768	undirected	NA	NA
Gh_A01G042400	Gh_D08G046300	0.209793	undirected	NA	NA
Gh_A01G042400	Gh_D08G048300	0.107796	undirected	NA	NA
Gh_A01G042400	Gh_D08G070300	0.294749	undirected	NA	NA
Gh_A01G042400	Gh_D08G091600	0.257143	undirected	NA	NA
Gh_A01G042400	Gh_D08G121500	0.122178	undirected	NA	NA
Gh_A01G042400	Gh_D08G133100	0.141865	undirected	NA	NA
Gh_A01G042400	Gh_D08G159300	0.221665	undirected	NA	NA
Gh_A01G042400	Gh_D08G231800	0.256336	undirected	NA	NA
Gh_A01G042400	Gh_D09G108200	0.25416	undirected	NA	NA
Gh_A01G042400	Gh_D09G128900	0.127984	undirected	NA	NA
Gh_A01G042400	Gh_D09G256600	0.458959	undirected	NA	NA
Gh_A01G042400	Gh_D10G047300	0.108469	undirected	NA	NA
Gh_A01G042400	Gh_D10G064700	0.127982	undirected	NA	NA
Gh_A01G042400	Gh_D10G097100	0.268003	undirected	NA	NA
Gh_A01G042400	Gh_D10G158100	0.196747	undirected	NA	NA
Gh_A01G042400	Gh_D10G169300	0.178555	undirected	NA	NA
Gh_A01G042400	Gh_D10G178500	0.150308	undirected	NA	NA
Gh_A01G042400	Gh_D10G214000	0.15821	undirected	NA	NA
Gh_A01G042400	Gh_D10G218500	0.283507	undirected	NA	NA
Gh_A01G042400	Gh_D10G259100	0.214764	undirected	NA	NA
Gh_A01G042400	Gh_D10G270100	0.238577	undirected	NA	NA
Gh_A01G042400	Gh_D11G041300	0.291719	undirected	NA	NA
Gh_A01G042400	Gh_D11G054300	0.27941	undirected	NA	NA
Gh_A01G042400	Gh_D11G090500	0.378178	undirected	NA	NA
Gh_A01G042400	Gh_D11G107300	0.372144	undirected	NA	NA
Gh_A01G042400	Gh_D11G137800	0.390095	undirected	NA	NA
Gh_A01G042400	Gh_D11G152400	0.228158	undirected	NA	NA
Gh_A01G042400	Gh_D11G213300	0.188563	undirected	NA	NA
Gh_A01G042400	Gh_D11G213600	0.224908	undirected	NA	NA
Gh_A01G042400	Gh_D11G215200	0.268361	undirected	NA	NA
Gh_A01G042400	Gh_D11G221500	0.118029	undirected	NA	NA
Gh_A01G042400	Gh_D11G305300	0.26766	undirected	NA	NA
Gh_A01G042400	Gh_D11G309800	0.212644	undirected	NA	NA
Gh_A01G042400	Gh_D11G317300	0.151823	undirected	NA	NA
Gh_A01G042400	Gh_D11G322300	0.194435	undirected	NA	NA
Gh_A01G042400	Gh_D11G328700	0.136148	undirected	NA	NA
Gh_A01G042400	Gh_D11G328900	0.102681	undirected	NA	NA
Gh_A01G042400	Gh_D11G333500	0.125785	undirected	NA	NA
Gh_A01G042400	Gh_D11G335400	0.213627	undirected	NA	NA
Gh_A01G042400	Gh_D11G339300	0.106525	undirected	NA	NA
Gh_A01G042400	Gh_D11G339500	0.146319	undirected	NA	NA
Gh_A01G042400	Gh_D11G342600	0.10537	undirected	NA	NA
Gh_A01G042400	Gh_D11G342700	0.224871	undirected	NA	NA
Gh_A01G042400	Gh_D11G361900	0.152216	undirected	NA	NA
Gh_A01G042400	Gh_D12G037400	0.277868	undirected	NA	NA
Gh_A01G042400	Gh_D12G139000	0.238207	undirected	NA	NA
Gh_A01G042400	Gh_D12G222300	0.376838	undirected	NA	NA
Gh_A01G042400	Gh_D12G248500	0.194293	undirected	NA	NA
Gh_A01G042400	Gh_D12G260300	0.451254	undirected	NA	NA
Gh_A01G042400	Gh_D12G292300	0.116331	undirected	NA	NA
Gh_A01G042400	Gh_D13G094200	0.138511	undirected	NA	NA
Gh_A01G042400	Gh_D13G101600	0.351007	undirected	NA	NA
Gh_A01G042400	Gh_D13G104900	0.366042	undirected	NA	NA
Gh_A01G042400	Gh_D13G106000	0.12809	undirected	NA	NA
Gh_A01G042400	Gh_D13G118800	0.106229	undirected	NA	NA
Gh_A01G042400	Gh_D13G194700	0.211207	undirected	NA	NA
Gh_A01G042400	Gh_D13G210700	0.247439	undirected	NA	NA
Gh_A01G042400	Gh_D13G247100	0.118734	undirected	NA	NA
Gh_A01G042400	Gh_D13G267400	0.112746	undirected	NA	NA
Gh_A01G044800	Gh_A01G044900	0.102612	undirected	NA	NA
Gh_A01G044800	Gh_A01G072900	0.28133	undirected	NA	NA
Gh_A01G044800	Gh_A01G187500	0.109869	undirected	NA	NA
Gh_A01G044800	Gh_A01G224400	0.11123	undirected	NA	NA
Gh_A01G044800	Gh_A02G057000	0.211219	undirected	NA	NA
Gh_A01G044800	Gh_A02G084500	0.299476	undirected	NA	NA
Gh_A01G044800	Gh_A02G097100	0.253341	undirected	NA	NA
Gh_A01G044800	Gh_A02G159500	0.167694	undirected	NA	NA
Gh_A01G044800	Gh_A02G178900	0.193491	undirected	NA	NA
Gh_A01G044800	Gh_A02G198400	0.243344	undirected	NA	NA
Gh_A01G044800	Gh_A03G101000	0.183155	undirected	NA	NA
Gh_A01G044800	Gh_A03G125100	0.215236	undirected	NA	NA
Gh_A01G044800	Gh_A03G145800	0.1329	undirected	NA	NA
Gh_A01G044800	Gh_A04G002500	0.107159	undirected	NA	NA
Gh_A01G044800	Gh_A04G018800	0.179155	undirected	NA	NA
Gh_A01G044800	Gh_A04G026300	0.268945	undirected	NA	NA
Gh_A01G044800	Gh_A04G138800	0.188687	undirected	NA	NA
Gh_A01G044800	Gh_A04G144000	0.286178	undirected	NA	NA
Gh_A01G044800	Gh_A04G147900	0.194534	undirected	NA	NA
Gh_A01G044800	Gh_A04G170400	0.240419	undirected	NA	NA
Gh_A01G044800	Gh_A05G009400	0.313985	undirected	NA	NA
Gh_A01G044800	Gh_A05G043800	0.104959	undirected	NA	NA
Gh_A01G044800	Gh_A05G053300	0.104657	undirected	NA	NA
Gh_A01G044800	Gh_A05G057400	0.329829	undirected	NA	NA
Gh_A01G044800	Gh_A05G071800	0.210007	undirected	NA	NA
Gh_A01G044800	Gh_A05G094300	0.202645	undirected	NA	NA
Gh_A01G044800	Gh_A05G115100	0.148025	undirected	NA	NA
Gh_A01G044800	Gh_A05G145300	0.177781	undirected	NA	NA
Gh_A01G044800	Gh_A05G186300	0.217155	undirected	NA	NA
Gh_A01G044800	Gh_A05G192100	0.202339	undirected	NA	NA
Gh_A01G044800	Gh_A05G206500	0.164841	undirected	NA	NA
Gh_A01G044800	Gh_A05G226900	0.117444	undirected	NA	NA
Gh_A01G044800	Gh_A05G244700	0.192507	undirected	NA	NA
Gh_A01G044800	Gh_A05G247600	0.141001	undirected	NA	NA
Gh_A01G044800	Gh_A06G187600	0.124842	undirected	NA	NA
Gh_A01G044800	Gh_A06G208200	0.190879	undirected	NA	NA
Gh_A01G044800	Gh_A07G060800	0.112052	undirected	NA	NA
Gh_A01G044800	Gh_A07G082000	0.241837	undirected	NA	NA
Gh_A01G044800	Gh_A07G085000	0.175107	undirected	NA	NA
Gh_A01G044800	Gh_A07G093000	0.141043	undirected	NA	NA
Gh_A01G044800	Gh_A07G145000	0.146374	undirected	NA	NA
Gh_A01G044800	Gh_A07G157900	0.103262	undirected	NA	NA
Gh_A01G044800	Gh_A07G240700	0.109775	undirected	NA	NA
Gh_A01G044800	Gh_A07G246300	0.140649	undirected	NA	NA
Gh_A01G044800	Gh_A08G009100	0.259327	undirected	NA	NA
Gh_A01G044800	Gh_A08G047300	0.210544	undirected	NA	NA
Gh_A01G044800	Gh_A08G244600	0.10747	undirected	NA	NA
Gh_A01G044800	Gh_A08G286000	0.122004	undirected	NA	NA
Gh_A01G044800	Gh_A09G061900	0.163582	undirected	NA	NA
Gh_A01G044800	Gh_A09G262300	0.195248	undirected	NA	NA
Gh_A01G044800	Gh_A10G001300	0.164584	undirected	NA	NA
Gh_A01G044800	Gh_A10G083400	0.134442	undirected	NA	NA
Gh_A01G044800	Gh_A10G096300	0.185236	undirected	NA	NA
Gh_A01G044800	Gh_A10G104000	0.31924	undirected	NA	NA
Gh_A01G044800	Gh_A10G119600	0.228689	undirected	NA	NA
Gh_A01G044800	Gh_A10G211300	0.184172	undirected	NA	NA
Gh_A01G044800	Gh_A11G041000	0.356087	undirected	NA	NA
Gh_A01G044800	Gh_A11G041400	0.232331	undirected	NA	NA
Gh_A01G044800	Gh_A11G057900	0.254	undirected	NA	NA
Gh_A01G044800	Gh_A11G089800	0.25815	undirected	NA	NA
Gh_A01G044800	Gh_A11G113500	0.151306	undirected	NA	NA
Gh_A01G044800	Gh_A11G136800	0.114112	undirected	NA	NA
Gh_A01G044800	Gh_A11G144000	0.175875	undirected	NA	NA
Gh_A01G044800	Gh_A11G231000	0.142781	undirected	NA	NA
Gh_A01G044800	Gh_A11G305300	0.307564	undirected	NA	NA
Gh_A01G044800	Gh_A11G322600	0.11318	undirected	NA	NA
Gh_A01G044800	Gh_A11G363500	0.218148	undirected	NA	NA
Gh_A01G044800	Gh_A11G365100	0.143958	undirected	NA	NA
Gh_A01G044800	Gh_A11G365400	0.152253	undirected	NA	NA
Gh_A01G044800	Gh_A11G372000	0.104327	undirected	NA	NA
Gh_A01G044800	Gh_A12G046800	0.116352	undirected	NA	NA
Gh_A01G044800	Gh_A12G066300	0.274922	undirected	NA	NA
Gh_A01G044800	Gh_A12G121300	0.23013	undirected	NA	NA
Gh_A01G044800	Gh_A12G142000	0.119693	undirected	NA	NA
Gh_A01G044800	Gh_A12G156400	0.310483	undirected	NA	NA
Gh_A01G044800	Gh_A12G157400	0.171768	undirected	NA	NA
Gh_A01G044800	Gh_A12G215600	0.123028	undirected	NA	NA
Gh_A01G044800	Gh_A12G262100	0.111252	undirected	NA	NA
Gh_A01G044800	Gh_A12G265200	0.195902	undirected	NA	NA
Gh_A01G044800	Gh_A12G265700	0.299599	undirected	NA	NA
Gh_A01G044800	Gh_A13G000300	0.352979	undirected	NA	NA
Gh_A01G044800	Gh_A13G053900	0.235191	undirected	NA	NA
Gh_A01G044800	Gh_A13G056500	0.147465	undirected	NA	NA
Gh_A01G044800	Gh_A13G078300	0.297584	undirected	NA	NA
Gh_A01G044800	Gh_A13G098700	0.220432	undirected	NA	NA
Gh_A01G044800	Gh_A13G111700	0.105688	undirected	NA	NA
Gh_A01G044800	Gh_A13G200600	0.14725	undirected	NA	NA
Gh_A01G044800	Gh_A13G207700	0.259322	undirected	NA	NA
Gh_A01G044800	Gh_A13G221100	0.174154	undirected	NA	NA
Gh_A01G044800	Gh_Contig00062G002000	0.117673	undirected	NA	NA
Gh_A01G044800	Gh_Contig00419G000200	0.172805	undirected	NA	NA
Gh_A01G044800	Gh_Contig00597G000100	0.147158	undirected	NA	NA
Gh_A01G044800	Gh_Contig00597G000700	0.256397	undirected	NA	NA
Gh_A01G044800	Gh_Contig00640G001100	0.356863	undirected	NA	NA
Gh_A01G044800	Gh_Contig00774_ERROPOS2452212+G000200	0.205127	undirected	NA	NA
Gh_A01G044800	Gh_D01G024000	0.105879	undirected	NA	NA
Gh_A01G044800	Gh_D01G032700	0.160306	undirected	NA	NA
Gh_A01G044800	Gh_D01G038300	0.230226	undirected	NA	NA
Gh_A01G044800	Gh_D01G044800	0.171144	undirected	NA	NA
Gh_A01G044800	Gh_D01G045800	0.249096	undirected	NA	NA
Gh_A01G044800	Gh_D01G222600	0.108359	undirected	NA	NA
Gh_A01G044800	Gh_D01G233100	0.361373	undirected	NA	NA
Gh_A01G044800	Gh_D02G012900	0.204498	undirected	NA	NA
Gh_A01G044800	Gh_D02G013900	0.234815	undirected	NA	NA
Gh_A01G044800	Gh_D02G018400	0.102148	undirected	NA	NA
Gh_A01G044800	Gh_D02G047700	0.171239	undirected	NA	NA
Gh_A01G044800	Gh_D02G062700	0.314619	undirected	NA	NA
Gh_A01G044800	Gh_D02G091200	0.29759	undirected	NA	NA
Gh_A01G044800	Gh_D02G099300	0.175221	undirected	NA	NA
Gh_A01G044800	Gh_D02G165600	0.136745	undirected	NA	NA
Gh_A01G044800	Gh_D02G218300	0.268372	undirected	NA	NA
Gh_A01G044800	Gh_D02G220000	0.149997	undirected	NA	NA
Gh_A01G044800	Gh_D02G224200	0.190733	undirected	NA	NA
Gh_A01G044800	Gh_D02G242700	0.140403	undirected	NA	NA
Gh_A01G044800	Gh_D03G002900	0.151266	undirected	NA	NA
Gh_A01G044800	Gh_D03G003900	0.109702	undirected	NA	NA
Gh_A01G044800	Gh_D03G018300	0.300169	undirected	NA	NA
Gh_A01G044800	Gh_D03G072600	0.228012	undirected	NA	NA
Gh_A01G044800	Gh_D03G175700	0.131923	undirected	NA	NA
Gh_A01G044800	Gh_D04G045600	0.131236	undirected	NA	NA
Gh_A01G044800	Gh_D04G047300	0.202156	undirected	NA	NA
Gh_A01G044800	Gh_D04G142200	0.250665	undirected	NA	NA
Gh_A01G044800	Gh_D04G144600	0.25867	undirected	NA	NA
Gh_A01G044800	Gh_D04G146800	0.294081	undirected	NA	NA
Gh_A01G044800	Gh_D04G191400	0.292245	undirected	NA	NA
Gh_A01G044800	Gh_D04G191500	0.276324	undirected	NA	NA
Gh_A01G044800	Gh_D04G216400	0.279313	undirected	NA	NA
Gh_A01G044800	Gh_D04G216500	0.243687	undirected	NA	NA
Gh_A01G044800	Gh_D05G018400	0.185524	undirected	NA	NA
Gh_A01G044800	Gh_D05G040700	0.230588	undirected	NA	NA
Gh_A01G044800	Gh_D05G047200	0.129111	undirected	NA	NA
Gh_A01G044800	Gh_D05G071200	0.161533	undirected	NA	NA
Gh_A01G044800	Gh_D05G073300	0.224178	undirected	NA	NA
Gh_A01G044800	Gh_D05G111000	0.30755	undirected	NA	NA
Gh_A01G044800	Gh_D05G144300	0.228848	undirected	NA	NA
Gh_A01G044800	Gh_D05G153300	0.241633	undirected	NA	NA
Gh_A01G044800	Gh_D05G169200	0.144116	undirected	NA	NA
Gh_A01G044800	Gh_D05G177400	0.105894	undirected	NA	NA
Gh_A01G044800	Gh_D05G186300	0.11864	undirected	NA	NA
Gh_A01G044800	Gh_D05G218400	0.22771	undirected	NA	NA
Gh_A01G044800	Gh_D05G223900	0.120741	undirected	NA	NA
Gh_A01G044800	Gh_D05G257200	0.155619	undirected	NA	NA
Gh_A01G044800	Gh_D05G288400	0.347289	undirected	NA	NA
Gh_A01G044800	Gh_D05G320900	0.159676	undirected	NA	NA
Gh_A01G044800	Gh_D05G345700	0.20511	undirected	NA	NA
Gh_A01G044800	Gh_D05G387200	0.103746	undirected	NA	NA
Gh_A01G044800	Gh_D06G014800	0.181913	undirected	NA	NA
Gh_A01G044800	Gh_D06G028000	0.230624	undirected	NA	NA
Gh_A01G044800	Gh_D06G028500	0.140848	undirected	NA	NA
Gh_A01G044800	Gh_D06G028700	0.108282	undirected	NA	NA
Gh_A01G044800	Gh_D06G028800	0.134736	undirected	NA	NA
Gh_A01G044800	Gh_D06G153100	0.107219	undirected	NA	NA
Gh_A01G044800	Gh_D06G156700	0.160235	undirected	NA	NA
Gh_A01G044800	Gh_D06G158400	0.118055	undirected	NA	NA
Gh_A01G044800	Gh_D06G175900	0.161226	undirected	NA	NA
Gh_A01G044800	Gh_D06G241300	0.185071	undirected	NA	NA
Gh_A01G044800	Gh_D06G243900	0.188289	undirected	NA	NA
Gh_A01G044800	Gh_D07G020300	0.257197	undirected	NA	NA
Gh_A01G044800	Gh_D07G061000	0.279867	undirected	NA	NA
Gh_A01G044800	Gh_D07G136500	0.102035	undirected	NA	NA
Gh_A01G044800	Gh_D07G140000	0.122819	undirected	NA	NA
Gh_A01G044800	Gh_D07G149100	0.271181	undirected	NA	NA
Gh_A01G044800	Gh_D07G155600	0.101199	undirected	NA	NA
Gh_A01G044800	Gh_D07G183700	0.188901	undirected	NA	NA
Gh_A01G044800	Gh_D07G184800	0.21159	undirected	NA	NA
Gh_A01G044800	Gh_D07G199900	0.267784	undirected	NA	NA
Gh_A01G044800	Gh_D07G244100	0.171562	undirected	NA	NA
Gh_A01G044800	Gh_D07G244700	0.159813	undirected	NA	NA
Gh_A01G044800	Gh_D08G026600	0.12094	undirected	NA	NA
Gh_A01G044800	Gh_D08G045200	0.320028	undirected	NA	NA
Gh_A01G044800	Gh_D08G046300	0.127319	undirected	NA	NA
Gh_A01G044800	Gh_D08G048300	0.133383	undirected	NA	NA
Gh_A01G044800	Gh_D08G070300	0.233346	undirected	NA	NA
Gh_A01G044800	Gh_D08G091600	0.184071	undirected	NA	NA
Gh_A01G044800	Gh_D08G121500	0.133897	undirected	NA	NA
Gh_A01G044800	Gh_D08G133100	0.160016	undirected	NA	NA
Gh_A01G044800	Gh_D08G159300	0.251345	undirected	NA	NA
Gh_A01G044800	Gh_D08G231800	0.137198	undirected	NA	NA
Gh_A01G044800	Gh_D09G035400	0.108442	undirected	NA	NA
Gh_A01G044800	Gh_D09G108200	0.171171	undirected	NA	NA
Gh_A01G044800	Gh_D09G128900	0.102015	undirected	NA	NA
Gh_A01G044800	Gh_D09G256600	0.195311	undirected	NA	NA
Gh_A01G044800	Gh_D10G061000	0.106467	undirected	NA	NA
Gh_A01G044800	Gh_D10G064700	0.132636	undirected	NA	NA
Gh_A01G044800	Gh_D10G097100	0.269827	undirected	NA	NA
Gh_A01G044800	Gh_D10G114000	0.118428	undirected	NA	NA
Gh_A01G044800	Gh_D10G158100	0.126259	undirected	NA	NA
Gh_A01G044800	Gh_D10G169300	0.260965	undirected	NA	NA
Gh_A01G044800	Gh_D10G214000	0.134245	undirected	NA	NA
Gh_A01G044800	Gh_D10G218500	0.186139	undirected	NA	NA
Gh_A01G044800	Gh_D10G259100	0.107873	undirected	NA	NA
Gh_A01G044800	Gh_D10G270100	0.196453	undirected	NA	NA
Gh_A01G044800	Gh_D11G041300	0.311886	undirected	NA	NA
Gh_A01G044800	Gh_D11G054300	0.169034	undirected	NA	NA
Gh_A01G044800	Gh_D11G090500	0.198014	undirected	NA	NA
Gh_A01G044800	Gh_D11G107300	0.289478	undirected	NA	NA
Gh_A01G044800	Gh_D11G137800	0.17651	undirected	NA	NA
Gh_A01G044800	Gh_D11G152400	0.221253	undirected	NA	NA
Gh_A01G044800	Gh_D11G213300	0.170523	undirected	NA	NA
Gh_A01G044800	Gh_D11G213600	0.256751	undirected	NA	NA
Gh_A01G044800	Gh_D11G215200	0.276077	undirected	NA	NA
Gh_A01G044800	Gh_D11G221500	0.106918	undirected	NA	NA
Gh_A01G044800	Gh_D11G305300	0.305217	undirected	NA	NA
Gh_A01G044800	Gh_D11G309800	0.241698	undirected	NA	NA
Gh_A01G044800	Gh_D11G311800	0.116004	undirected	NA	NA
Gh_A01G044800	Gh_D11G317300	0.100038	undirected	NA	NA
Gh_A01G044800	Gh_D11G322300	0.234109	undirected	NA	NA
Gh_A01G044800	Gh_D11G328700	0.127901	undirected	NA	NA
Gh_A01G044800	Gh_D11G328900	0.116931	undirected	NA	NA
Gh_A01G044800	Gh_D11G333500	0.168409	undirected	NA	NA
Gh_A01G044800	Gh_D11G335400	0.191192	undirected	NA	NA
Gh_A01G044800	Gh_D11G339300	0.113222	undirected	NA	NA
Gh_A01G044800	Gh_D11G342600	0.132533	undirected	NA	NA
Gh_A01G044800	Gh_D11G342700	0.179077	undirected	NA	NA
Gh_A01G044800	Gh_D11G344900	0.119779	undirected	NA	NA
Gh_A01G044800	Gh_D11G361900	0.151585	undirected	NA	NA
Gh_A01G044800	Gh_D11G384100	0.122955	undirected	NA	NA
Gh_A01G044800	Gh_D12G037400	0.158175	undirected	NA	NA
Gh_A01G044800	Gh_D12G139000	0.132525	undirected	NA	NA
Gh_A01G044800	Gh_D12G222300	0.304468	undirected	NA	NA
Gh_A01G044800	Gh_D12G248500	0.149641	undirected	NA	NA
Gh_A01G044800	Gh_D12G260300	0.176678	undirected	NA	NA
Gh_A01G044800	Gh_D12G281200	0.12302	undirected	NA	NA
Gh_A01G044800	Gh_D12G292300	0.107527	undirected	NA	NA
Gh_A01G044800	Gh_D13G001300	0.143949	undirected	NA	NA
Gh_A01G044800	Gh_D13G094200	0.101189	undirected	NA	NA
Gh_A01G044800	Gh_D13G101600	0.296071	undirected	NA	NA
Gh_A01G044800	Gh_D13G104900	0.309825	undirected	NA	NA
Gh_A01G044800	Gh_D13G118800	0.117576	undirected	NA	NA
Gh_A01G044800	Gh_D13G194700	0.19373	undirected	NA	NA
Gh_A01G044800	Gh_D13G210700	0.23635	undirected	NA	NA
Gh_A01G044800	Gh_D13G247100	0.100349	undirected	NA	NA
Gh_A01G044800	Gh_D13G265500	0.116646	undirected	NA	NA
Gh_A01G044800	Gh_D13G267400	0.176371	undirected	NA	NA
Gh_A01G044900	Gh_A01G072900	0.304147	undirected	NA	NA
Gh_A01G044900	Gh_A01G184900	0.13018	undirected	NA	NA
Gh_A01G044900	Gh_A01G229600	0.102623	undirected	NA	NA
Gh_A01G044900	Gh_A02G051000	0.101024	undirected	NA	NA
Gh_A01G044900	Gh_A02G057000	0.143829	undirected	NA	NA
Gh_A01G044900	Gh_A02G084500	0.143171	undirected	NA	NA
Gh_A01G044900	Gh_A02G088100	0.127894	undirected	NA	NA
Gh_A01G044900	Gh_A02G097100	0.20396	undirected	NA	NA
Gh_A01G044900	Gh_A02G198400	0.142246	undirected	NA	NA
Gh_A01G044900	Gh_A03G049300	0.105704	undirected	NA	NA
Gh_A01G044900	Gh_A03G086400	0.146269	undirected	NA	NA
Gh_A01G044900	Gh_A03G125100	0.105994	undirected	NA	NA
Gh_A01G044900	Gh_A03G136000	0.107762	undirected	NA	NA
Gh_A01G044900	Gh_A03G208700	0.21887	undirected	NA	NA
Gh_A01G044900	Gh_A04G026300	0.134497	undirected	NA	NA
Gh_A01G044900	Gh_A04G063000	0.114063	undirected	NA	NA
Gh_A01G044900	Gh_A04G138800	0.142993	undirected	NA	NA
Gh_A01G044900	Gh_A04G144000	0.128107	undirected	NA	NA
Gh_A01G044900	Gh_A04G164600	0.119022	undirected	NA	NA
Gh_A01G044900	Gh_A04G165400	0.137908	undirected	NA	NA
Gh_A01G044900	Gh_A04G170400	0.104205	undirected	NA	NA
Gh_A01G044900	Gh_A05G009400	0.158856	undirected	NA	NA
Gh_A01G044900	Gh_A05G046700	0.195285	undirected	NA	NA
Gh_A01G044900	Gh_A05G057400	0.309931	undirected	NA	NA
Gh_A01G044900	Gh_A05G071800	0.241446	undirected	NA	NA
Gh_A01G044900	Gh_A05G094300	0.125492	undirected	NA	NA
Gh_A01G044900	Gh_A05G108500	0.242583	undirected	NA	NA
Gh_A01G044900	Gh_A05G206500	0.266324	undirected	NA	NA
Gh_A01G044900	Gh_A05G226900	0.17235	undirected	NA	NA
Gh_A01G044900	Gh_A05G410000	0.132637	undirected	NA	NA
Gh_A01G044900	Gh_A05G412700	0.13283	undirected	NA	NA
Gh_A01G044900	Gh_A06G164400	0.143116	undirected	NA	NA
Gh_A01G044900	Gh_A06G187600	0.151009	undirected	NA	NA
Gh_A01G044900	Gh_A06G208200	0.170713	undirected	NA	NA
Gh_A01G044900	Gh_A07G060800	0.198424	undirected	NA	NA
Gh_A01G044900	Gh_A07G082000	0.12621	undirected	NA	NA
Gh_A01G044900	Gh_A07G085000	0.208502	undirected	NA	NA
Gh_A01G044900	Gh_A07G246300	0.106506	undirected	NA	NA
Gh_A01G044900	Gh_A08G005400	0.217781	undirected	NA	NA
Gh_A01G044900	Gh_A08G047300	0.287431	undirected	NA	NA
Gh_A01G044900	Gh_A08G058000	0.236383	undirected	NA	NA
Gh_A01G044900	Gh_A08G260900	0.173757	undirected	NA	NA
Gh_A01G044900	Gh_A08G286000	0.103363	undirected	NA	NA
Gh_A01G044900	Gh_A09G061900	0.121677	undirected	NA	NA
Gh_A01G044900	Gh_A09G095200	0.113202	undirected	NA	NA
Gh_A01G044900	Gh_A09G262300	0.121529	undirected	NA	NA
Gh_A01G044900	Gh_A10G001300	0.27918	undirected	NA	NA
Gh_A01G044900	Gh_A10G096300	0.168532	undirected	NA	NA
Gh_A01G044900	Gh_A10G104000	0.185716	undirected	NA	NA
Gh_A01G044900	Gh_A10G119600	0.127344	undirected	NA	NA
Gh_A01G044900	Gh_A10G211300	0.15218	undirected	NA	NA
Gh_A01G044900	Gh_A10G240400	0.138521	undirected	NA	NA
Gh_A01G044900	Gh_A11G041000	0.211507	undirected	NA	NA
Gh_A01G044900	Gh_A11G041400	0.21011	undirected	NA	NA
Gh_A01G044900	Gh_A11G057900	0.309766	undirected	NA	NA
Gh_A01G044900	Gh_A11G065200	0.156418	undirected	NA	NA
Gh_A01G044900	Gh_A11G089800	0.135156	undirected	NA	NA
Gh_A01G044900	Gh_A11G104700	0.104493	undirected	NA	NA
Gh_A01G044900	Gh_A11G110800	0.124085	undirected	NA	NA
Gh_A01G044900	Gh_A11G113500	0.273925	undirected	NA	NA
Gh_A01G044900	Gh_A11G305300	0.314149	undirected	NA	NA
Gh_A01G044900	Gh_A11G311300	0.11787	undirected	NA	NA
Gh_A01G044900	Gh_A11G316500	0.106734	undirected	NA	NA
Gh_A01G044900	Gh_A11G323600	0.18553	undirected	NA	NA
Gh_A01G044900	Gh_A11G363500	0.185092	undirected	NA	NA
Gh_A01G044900	Gh_A11G365100	0.120186	undirected	NA	NA
Gh_A01G044900	Gh_A11G365400	0.111164	undirected	NA	NA
Gh_A01G044900	Gh_A12G046800	0.184202	undirected	NA	NA
Gh_A01G044900	Gh_A12G121300	0.102857	undirected	NA	NA
Gh_A01G044900	Gh_A12G156400	0.193083	undirected	NA	NA
Gh_A01G044900	Gh_A12G157400	0.235729	undirected	NA	NA
Gh_A01G044900	Gh_A12G173000	0.11738	undirected	NA	NA
Gh_A01G044900	Gh_A12G215600	0.225256	undirected	NA	NA
Gh_A01G044900	Gh_A12G262100	0.107607	undirected	NA	NA
Gh_A01G044900	Gh_A12G265200	0.148271	undirected	NA	NA
Gh_A01G044900	Gh_A12G265700	0.160131	undirected	NA	NA
Gh_A01G044900	Gh_A12G288000	0.193771	undirected	NA	NA
Gh_A01G044900	Gh_A13G000300	0.190817	undirected	NA	NA
Gh_A01G044900	Gh_A13G027300	0.126483	undirected	NA	NA
Gh_A01G044900	Gh_A13G053900	0.108233	undirected	NA	NA
Gh_A01G044900	Gh_A13G098700	0.268916	undirected	NA	NA
Gh_A01G044900	Gh_A13G108000	0.109066	undirected	NA	NA
Gh_A01G044900	Gh_A13G111700	0.236472	undirected	NA	NA
Gh_A01G044900	Gh_A13G155400	0.149897	undirected	NA	NA
Gh_A01G044900	Gh_A13G207700	0.208424	undirected	NA	NA
Gh_A01G044900	Gh_A13G263600	0.144581	undirected	NA	NA
Gh_A01G044900	Gh_Contig00062G002000	0.128478	undirected	NA	NA
Gh_A01G044900	Gh_Contig00419G000200	0.123069	undirected	NA	NA
Gh_A01G044900	Gh_Contig00597G000100	0.225432	undirected	NA	NA
Gh_A01G044900	Gh_Contig00597G000700	0.272596	undirected	NA	NA
Gh_A01G044900	Gh_Contig00640G001000	0.126304	undirected	NA	NA
Gh_A01G044900	Gh_Contig00640G001100	0.164802	undirected	NA	NA
Gh_A01G044900	Gh_Contig00774_ERROPOS2452212+G000200	0.112929	undirected	NA	NA
Gh_A01G044900	Gh_Contig01120G000800	0.126892	undirected	NA	NA
Gh_A01G044900	Gh_D01G009100	0.134551	undirected	NA	NA
Gh_A01G044900	Gh_D01G031600	0.146454	undirected	NA	NA
Gh_A01G044900	Gh_D01G032700	0.172189	undirected	NA	NA
Gh_A01G044900	Gh_D01G038300	0.278293	undirected	NA	NA
Gh_A01G044900	Gh_D01G044100	0.181651	undirected	NA	NA
Gh_A01G044900	Gh_D01G044800	0.269806	undirected	NA	NA
Gh_A01G044900	Gh_D01G045800	0.318208	undirected	NA	NA
Gh_A01G044900	Gh_D01G080100	0.161845	undirected	NA	NA
Gh_A01G044900	Gh_D01G206300	0.131081	undirected	NA	NA
Gh_A01G044900	Gh_D01G233100	0.209389	undirected	NA	NA
Gh_A01G044900	Gh_D01G242100	0.191657	undirected	NA	NA
Gh_A01G044900	Gh_D02G013900	0.111233	undirected	NA	NA
Gh_A01G044900	Gh_D02G018400	0.158096	undirected	NA	NA
Gh_A01G044900	Gh_D02G062700	0.206971	undirected	NA	NA
Gh_A01G044900	Gh_D02G091200	0.226217	undirected	NA	NA
Gh_A01G044900	Gh_D02G102800	0.156562	undirected	NA	NA
Gh_A01G044900	Gh_D02G176000	0.122745	undirected	NA	NA
Gh_A01G044900	Gh_D02G218300	0.237669	undirected	NA	NA
Gh_A01G044900	Gh_D02G220000	0.179768	undirected	NA	NA
Gh_A01G044900	Gh_D02G224200	0.235924	undirected	NA	NA
Gh_A01G044900	Gh_D02G242700	0.19149	undirected	NA	NA
Gh_A01G044900	Gh_D03G000400	0.18646	undirected	NA	NA
Gh_A01G044900	Gh_D03G002900	0.103889	undirected	NA	NA
Gh_A01G044900	Gh_D03G003900	0.197827	undirected	NA	NA
Gh_A01G044900	Gh_D03G018300	0.177738	undirected	NA	NA
Gh_A01G044900	Gh_D03G072600	0.224079	undirected	NA	NA
Gh_A01G044900	Gh_D03G076100	0.12164	undirected	NA	NA
Gh_A01G044900	Gh_D03G111700	0.149987	undirected	NA	NA
Gh_A01G044900	Gh_D03G175700	0.176245	undirected	NA	NA
Gh_A01G044900	Gh_D04G005400	0.127165	undirected	NA	NA
Gh_A01G044900	Gh_D04G019700	0.132828	undirected	NA	NA
Gh_A01G044900	Gh_D04G047300	0.121222	undirected	NA	NA
Gh_A01G044900	Gh_D04G074900	0.131839	undirected	NA	NA
Gh_A01G044900	Gh_D04G142200	0.179603	undirected	NA	NA
Gh_A01G044900	Gh_D04G144600	0.214362	undirected	NA	NA
Gh_A01G044900	Gh_D04G146800	0.265586	undirected	NA	NA
Gh_A01G044900	Gh_D04G191400	0.129097	undirected	NA	NA
Gh_A01G044900	Gh_D04G191500	0.117882	undirected	NA	NA
Gh_A01G044900	Gh_D04G191800	0.156282	undirected	NA	NA
Gh_A01G044900	Gh_D04G216400	0.150864	undirected	NA	NA
Gh_A01G044900	Gh_D04G216500	0.116854	undirected	NA	NA
Gh_A01G044900	Gh_D05G039600	0.205347	undirected	NA	NA
Gh_A01G044900	Gh_D05G040700	0.318816	undirected	NA	NA
Gh_A01G044900	Gh_D05G047200	0.198004	undirected	NA	NA
Gh_A01G044900	Gh_D05G111000	0.287111	undirected	NA	NA
Gh_A01G044900	Gh_D05G153300	0.150455	undirected	NA	NA
Gh_A01G044900	Gh_D05G169200	0.107083	undirected	NA	NA
Gh_A01G044900	Gh_D05G177400	0.243196	undirected	NA	NA
Gh_A01G044900	Gh_D05G218400	0.108206	undirected	NA	NA
Gh_A01G044900	Gh_D05G223900	0.199682	undirected	NA	NA
Gh_A01G044900	Gh_D05G260900	0.157846	undirected	NA	NA
Gh_A01G044900	Gh_D05G288400	0.295396	undirected	NA	NA
Gh_A01G044900	Gh_D05G386300	0.136872	undirected	NA	NA
Gh_A01G044900	Gh_D05G387200	0.221201	undirected	NA	NA
Gh_A01G044900	Gh_D06G006500	0.129999	undirected	NA	NA
Gh_A01G044900	Gh_D06G017800	0.12683	undirected	NA	NA
Gh_A01G044900	Gh_D06G028000	0.173709	undirected	NA	NA
Gh_A01G044900	Gh_D06G028500	0.236221	undirected	NA	NA
Gh_A01G044900	Gh_D06G028700	0.245136	undirected	NA	NA
Gh_A01G044900	Gh_D06G028800	0.263393	undirected	NA	NA
Gh_A01G044900	Gh_D06G065300	0.122359	undirected	NA	NA
Gh_A01G044900	Gh_D06G153100	0.108478	undirected	NA	NA
Gh_A01G044900	Gh_D06G175900	0.13372	undirected	NA	NA
Gh_A01G044900	Gh_D06G209200	0.111118	undirected	NA	NA
Gh_A01G044900	Gh_D06G241300	0.195599	undirected	NA	NA
Gh_A01G044900	Gh_D06G243900	0.110788	undirected	NA	NA
Gh_A01G044900	Gh_D07G020300	0.313991	undirected	NA	NA
Gh_A01G044900	Gh_D07G061000	0.139387	undirected	NA	NA
Gh_A01G044900	Gh_D07G085700	0.131842	undirected	NA	NA
Gh_A01G044900	Gh_D07G136500	0.125588	undirected	NA	NA
Gh_A01G044900	Gh_D07G140000	0.229899	undirected	NA	NA
Gh_A01G044900	Gh_D07G149100	0.188519	undirected	NA	NA
Gh_A01G044900	Gh_D07G183700	0.2733	undirected	NA	NA
Gh_A01G044900	Gh_D07G184800	0.13203	undirected	NA	NA
Gh_A01G044900	Gh_D07G199900	0.160283	undirected	NA	NA
Gh_A01G044900	Gh_D07G244100	0.267054	undirected	NA	NA
Gh_A01G044900	Gh_D07G244700	0.105197	undirected	NA	NA
Gh_A01G044900	Gh_D08G026600	0.18178	undirected	NA	NA
Gh_A01G044900	Gh_D08G037300	0.20582	undirected	NA	NA
Gh_A01G044900	Gh_D08G045200	0.276644	undirected	NA	NA
Gh_A01G044900	Gh_D08G046300	0.121424	undirected	NA	NA
Gh_A01G044900	Gh_D08G048300	0.257583	undirected	NA	NA
Gh_A01G044900	Gh_D08G070300	0.100887	undirected	NA	NA
Gh_A01G044900	Gh_D08G121500	0.108996	undirected	NA	NA
Gh_A01G044900	Gh_D08G132200	0.143044	undirected	NA	NA
Gh_A01G044900	Gh_D08G133100	0.10475	undirected	NA	NA
Gh_A01G044900	Gh_D08G159300	0.236336	undirected	NA	NA
Gh_A01G044900	Gh_D08G182000	0.119535	undirected	NA	NA
Gh_A01G044900	Gh_D08G215000	0.106897	undirected	NA	NA
Gh_A01G044900	Gh_D08G231800	0.119955	undirected	NA	NA
Gh_A01G044900	Gh_D09G256600	0.101402	undirected	NA	NA
Gh_A01G044900	Gh_D10G061000	0.207667	undirected	NA	NA
Gh_A01G044900	Gh_D10G097100	0.291854	undirected	NA	NA
Gh_A01G044900	Gh_D10G114000	0.152041	undirected	NA	NA
Gh_A01G044900	Gh_D10G157500	0.106875	undirected	NA	NA
Gh_A01G044900	Gh_D10G169300	0.185609	undirected	NA	NA
Gh_A01G044900	Gh_D10G202600	0.156938	undirected	NA	NA
Gh_A01G044900	Gh_D10G214000	0.168722	undirected	NA	NA
Gh_A01G044900	Gh_D10G261500	0.121268	undirected	NA	NA
Gh_A01G044900	Gh_D10G265900	0.147933	undirected	NA	NA
Gh_A01G044900	Gh_D10G270100	0.104146	undirected	NA	NA
Gh_A01G044900	Gh_D11G041300	0.296873	undirected	NA	NA
Gh_A01G044900	Gh_D11G054300	0.197946	undirected	NA	NA
Gh_A01G044900	Gh_D11G090500	0.111423	undirected	NA	NA
Gh_A01G044900	Gh_D11G107300	0.197749	undirected	NA	NA
Gh_A01G044900	Gh_D11G152400	0.123493	undirected	NA	NA
Gh_A01G044900	Gh_D11G213300	0.252522	undirected	NA	NA
Gh_A01G044900	Gh_D11G213600	0.311138	undirected	NA	NA
Gh_A01G044900	Gh_D11G215200	0.164473	undirected	NA	NA
Gh_A01G044900	Gh_D11G221500	0.110289	undirected	NA	NA
Gh_A01G044900	Gh_D11G282800	0.149825	undirected	NA	NA
Gh_A01G044900	Gh_D11G305300	0.332244	undirected	NA	NA
Gh_A01G044900	Gh_D11G309800	0.325082	undirected	NA	NA
Gh_A01G044900	Gh_D11G311200	0.141855	undirected	NA	NA
Gh_A01G044900	Gh_D11G311800	0.212607	undirected	NA	NA
Gh_A01G044900	Gh_D11G315300	0.138488	undirected	NA	NA
Gh_A01G044900	Gh_D11G317300	0.117401	undirected	NA	NA
Gh_A01G044900	Gh_D11G322300	0.330958	undirected	NA	NA
Gh_A01G044900	Gh_D11G328700	0.11456	undirected	NA	NA
Gh_A01G044900	Gh_D11G328900	0.237428	undirected	NA	NA
Gh_A01G044900	Gh_D11G333500	0.26643	undirected	NA	NA
Gh_A01G044900	Gh_D11G335400	0.136889	undirected	NA	NA
Gh_A01G044900	Gh_D11G337000	0.153292	undirected	NA	NA
Gh_A01G044900	Gh_D11G339300	0.198779	undirected	NA	NA
Gh_A01G044900	Gh_D11G339500	0.129502	undirected	NA	NA
Gh_A01G044900	Gh_D11G341900	0.129884	undirected	NA	NA
Gh_A01G044900	Gh_D11G342600	0.22395	undirected	NA	NA
Gh_A01G044900	Gh_D11G342700	0.215567	undirected	NA	NA
Gh_A01G044900	Gh_D11G344900	0.180134	undirected	NA	NA
Gh_A01G044900	Gh_D11G361900	0.174387	undirected	NA	NA
Gh_A01G044900	Gh_D11G384100	0.227738	undirected	NA	NA
Gh_A01G044900	Gh_D12G005200	0.12742	undirected	NA	NA
Gh_A01G044900	Gh_D12G222300	0.133593	undirected	NA	NA
Gh_A01G044900	Gh_D12G230700	0.11513	undirected	NA	NA
Gh_A01G044900	Gh_D12G248500	0.16378	undirected	NA	NA
Gh_A01G044900	Gh_D13G000200	0.117541	undirected	NA	NA
Gh_A01G044900	Gh_D13G001300	0.251233	undirected	NA	NA
Gh_A01G044900	Gh_D13G020400	0.186246	undirected	NA	NA
Gh_A01G044900	Gh_D13G020500	0.122125	undirected	NA	NA
Gh_A01G044900	Gh_D13G032200	0.115965	undirected	NA	NA
Gh_A01G044900	Gh_D13G089100	0.105662	undirected	NA	NA
Gh_A01G044900	Gh_D13G101600	0.149685	undirected	NA	NA
Gh_A01G044900	Gh_D13G104900	0.254878	undirected	NA	NA
Gh_A01G044900	Gh_D13G118800	0.254244	undirected	NA	NA
Gh_A01G044900	Gh_D13G182300	0.105237	undirected	NA	NA
Gh_A01G044900	Gh_D13G194700	0.107593	undirected	NA	NA
Gh_A01G044900	Gh_D13G210700	0.273181	undirected	NA	NA
Gh_A01G044900	Gh_D13G247100	0.116218	undirected	NA	NA
Gh_A01G044900	Gh_D13G265500	0.15939	undirected	NA	NA
Gh_A01G044900	Gh_D13G267400	0.102185	undirected	NA	NA
Gh_A01G047500	Gh_A01G072900	0.124412	undirected	NA	NA
Gh_A01G047500	Gh_A01G100500	0.119866	undirected	NA	NA
Gh_A01G047500	Gh_A01G141000	0.156683	undirected	NA	NA
Gh_A01G047500	Gh_A01G184900	0.177361	undirected	NA	NA
Gh_A01G047500	Gh_A03G049300	0.160016	undirected	NA	NA
Gh_A01G047500	Gh_A03G119900	0.102308	undirected	NA	NA
Gh_A01G047500	Gh_A03G122200	0.137945	undirected	NA	NA
Gh_A01G047500	Gh_A03G208700	0.200257	undirected	NA	NA
Gh_A01G047500	Gh_A04G138800	0.124267	undirected	NA	NA
Gh_A01G047500	Gh_A05G026200	0.141172	undirected	NA	NA
Gh_A01G047500	Gh_A05G046700	0.224472	undirected	NA	NA
Gh_A01G047500	Gh_A05G051400	0.103742	undirected	NA	NA
Gh_A01G047500	Gh_A05G057400	0.115668	undirected	NA	NA
Gh_A01G047500	Gh_A05G094300	0.121279	undirected	NA	NA
Gh_A01G047500	Gh_A05G175400	0.207427	undirected	NA	NA
Gh_A01G047500	Gh_A05G206500	0.18988	undirected	NA	NA
Gh_A01G047500	Gh_A05G216700	0.191037	undirected	NA	NA
Gh_A01G047500	Gh_A05G286200	0.126874	undirected	NA	NA
Gh_A01G047500	Gh_A05G337200	0.116587	undirected	NA	NA
Gh_A01G047500	Gh_A05G352800	0.111364	undirected	NA	NA
Gh_A01G047500	Gh_A05G396100	0.157006	undirected	NA	NA
Gh_A01G047500	Gh_A05G410000	0.236742	undirected	NA	NA
Gh_A01G047500	Gh_A05G412700	0.136109	undirected	NA	NA
Gh_A01G047500	Gh_A06G132200	0.133953	undirected	NA	NA
Gh_A01G047500	Gh_A07G085000	0.199909	undirected	NA	NA
Gh_A01G047500	Gh_A08G000200	0.186685	undirected	NA	NA
Gh_A01G047500	Gh_A08G008400	0.13311	undirected	NA	NA
Gh_A01G047500	Gh_A08G047300	0.14968	undirected	NA	NA
Gh_A01G047500	Gh_A08G058000	0.200095	undirected	NA	NA
Gh_A01G047500	Gh_A08G165300	0.127583	undirected	NA	NA
Gh_A01G047500	Gh_A08G234300	0.10896	undirected	NA	NA
Gh_A01G047500	Gh_A08G260900	0.263482	undirected	NA	NA
Gh_A01G047500	Gh_A09G005400	0.123617	undirected	NA	NA
Gh_A01G047500	Gh_A09G031200	0.138397	undirected	NA	NA
Gh_A01G047500	Gh_A10G050100	0.15127	undirected	NA	NA
Gh_A01G047500	Gh_A10G211300	0.140718	undirected	NA	NA
Gh_A01G047500	Gh_A10G240400	0.252259	undirected	NA	NA
Gh_A01G047500	Gh_A11G057900	0.19191	undirected	NA	NA
Gh_A01G047500	Gh_A11G065200	0.117373	undirected	NA	NA
Gh_A01G047500	Gh_A11G110800	0.115248	undirected	NA	NA
Gh_A01G047500	Gh_A11G113500	0.234079	undirected	NA	NA
Gh_A01G047500	Gh_A11G203100	0.127396	undirected	NA	NA
Gh_A01G047500	Gh_A11G207000	0.183779	undirected	NA	NA
Gh_A01G047500	Gh_A11G305300	0.175627	undirected	NA	NA
Gh_A01G047500	Gh_A11G314900	0.129207	undirected	NA	NA
Gh_A01G047500	Gh_A11G363500	0.140218	undirected	NA	NA
Gh_A01G047500	Gh_A12G005800	0.144961	undirected	NA	NA
Gh_A01G047500	Gh_A12G215600	0.153802	undirected	NA	NA
Gh_A01G047500	Gh_A12G262100	0.182485	undirected	NA	NA
Gh_A01G047500	Gh_A12G288000	0.198976	undirected	NA	NA
Gh_A01G047500	Gh_A13G027300	0.100006	undirected	NA	NA
Gh_A01G047500	Gh_A13G098700	0.222386	undirected	NA	NA
Gh_A01G047500	Gh_A13G111700	0.223072	undirected	NA	NA
Gh_A01G047500	Gh_A13G155400	0.125245	undirected	NA	NA
Gh_A01G047500	Gh_A13G178000	0.117926	undirected	NA	NA
Gh_A01G047500	Gh_A13G197000	0.123445	undirected	NA	NA
Gh_A01G047500	Gh_A13G263600	0.22705	undirected	NA	NA
Gh_A01G047500	Gh_Contig00062G002000	0.163135	undirected	NA	NA
Gh_A01G047500	Gh_Contig00640G001000	0.138252	undirected	NA	NA
Gh_A01G047500	Gh_D01G009100	0.197941	undirected	NA	NA
Gh_A01G047500	Gh_D01G031600	0.195503	undirected	NA	NA
Gh_A01G047500	Gh_D01G032700	0.214997	undirected	NA	NA
Gh_A01G047500	Gh_D01G038300	0.181667	undirected	NA	NA
Gh_A01G047500	Gh_D01G039000	0.139928	undirected	NA	NA
Gh_A01G047500	Gh_D01G044100	0.18893	undirected	NA	NA
Gh_A01G047500	Gh_D01G044800	0.234293	undirected	NA	NA
Gh_A01G047500	Gh_D01G045800	0.172487	undirected	NA	NA
Gh_A01G047500	Gh_D01G063700	0.109487	undirected	NA	NA
Gh_A01G047500	Gh_D01G105500	0.113945	undirected	NA	NA
Gh_A01G047500	Gh_D02G018400	0.194735	undirected	NA	NA
Gh_A01G047500	Gh_D02G062700	0.104202	undirected	NA	NA
Gh_A01G047500	Gh_D02G091200	0.152566	undirected	NA	NA
Gh_A01G047500	Gh_D02G102800	0.11697	undirected	NA	NA
Gh_A01G047500	Gh_D02G176000	0.192423	undirected	NA	NA
Gh_A01G047500	Gh_D02G212300	0.118949	undirected	NA	NA
Gh_A01G047500	Gh_D02G224200	0.120624	undirected	NA	NA
Gh_A01G047500	Gh_D03G000400	0.11771	undirected	NA	NA
Gh_A01G047500	Gh_D03G003900	0.244626	undirected	NA	NA
Gh_A01G047500	Gh_D03G072600	0.151763	undirected	NA	NA
Gh_A01G047500	Gh_D03G175700	0.13704	undirected	NA	NA
Gh_A01G047500	Gh_D04G019700	0.136669	undirected	NA	NA
Gh_A01G047500	Gh_D04G029900	0.122702	undirected	NA	NA
Gh_A01G047500	Gh_D04G146800	0.153974	undirected	NA	NA
Gh_A01G047500	Gh_D04G183400	0.123935	undirected	NA	NA
Gh_A01G047500	Gh_D04G191800	0.142568	undirected	NA	NA
Gh_A01G047500	Gh_D04G195700	0.128622	undirected	NA	NA
Gh_A01G047500	Gh_D05G040700	0.15262	undirected	NA	NA
Gh_A01G047500	Gh_D05G047200	0.123963	undirected	NA	NA
Gh_A01G047500	Gh_D05G223900	0.198743	undirected	NA	NA
Gh_A01G047500	Gh_D05G260900	0.201033	undirected	NA	NA
Gh_A01G047500	Gh_D05G288400	0.126783	undirected	NA	NA
Gh_A01G047500	Gh_D05G386300	0.248994	undirected	NA	NA
Gh_A01G047500	Gh_D05G387200	0.287265	undirected	NA	NA
Gh_A01G047500	Gh_D06G004200	0.113613	undirected	NA	NA
Gh_A01G047500	Gh_D06G028500	0.208592	undirected	NA	NA
Gh_A01G047500	Gh_D06G028700	0.261851	undirected	NA	NA
Gh_A01G047500	Gh_D06G028800	0.264876	undirected	NA	NA
Gh_A01G047500	Gh_D06G124700	0.108244	undirected	NA	NA
Gh_A01G047500	Gh_D07G020300	0.104698	undirected	NA	NA
Gh_A01G047500	Gh_D07G026700	0.102947	undirected	NA	NA
Gh_A01G047500	Gh_D07G140000	0.199272	undirected	NA	NA
Gh_A01G047500	Gh_D07G183700	0.230103	undirected	NA	NA
Gh_A01G047500	Gh_D07G244100	0.130951	undirected	NA	NA
Gh_A01G047500	Gh_D08G026600	0.169154	undirected	NA	NA
Gh_A01G047500	Gh_D08G037300	0.141548	undirected	NA	NA
Gh_A01G047500	Gh_D08G045200	0.158511	undirected	NA	NA
Gh_A01G047500	Gh_D08G048300	0.277863	undirected	NA	NA
Gh_A01G047500	Gh_D08G159300	0.118961	undirected	NA	NA
Gh_A01G047500	Gh_D09G097200	0.173057	undirected	NA	NA
Gh_A01G047500	Gh_D09G232700	0.128102	undirected	NA	NA
Gh_A01G047500	Gh_D10G061000	0.124993	undirected	NA	NA
Gh_A01G047500	Gh_D10G063400	0.125309	undirected	NA	NA
Gh_A01G047500	Gh_D10G064700	0.104881	undirected	NA	NA
Gh_A01G047500	Gh_D10G114000	0.115375	undirected	NA	NA
Gh_A01G047500	Gh_D10G169300	0.101958	undirected	NA	NA
Gh_A01G047500	Gh_D10G261500	0.140089	undirected	NA	NA
Gh_A01G047500	Gh_D10G265900	0.239972	undirected	NA	NA
Gh_A01G047500	Gh_D11G041300	0.140186	undirected	NA	NA
Gh_A01G047500	Gh_D11G073300	0.143421	undirected	NA	NA
Gh_A01G047500	Gh_D11G210100	0.141251	undirected	NA	NA
Gh_A01G047500	Gh_D11G213300	0.203658	undirected	NA	NA
Gh_A01G047500	Gh_D11G213600	0.125935	undirected	NA	NA
Gh_A01G047500	Gh_D11G282100	0.133573	undirected	NA	NA
Gh_A01G047500	Gh_D11G282800	0.2604	undirected	NA	NA
Gh_A01G047500	Gh_D11G290100	0.196352	undirected	NA	NA
Gh_A01G047500	Gh_D11G305300	0.1705	undirected	NA	NA
Gh_A01G047500	Gh_D11G309800	0.2251	undirected	NA	NA
Gh_A01G047500	Gh_D11G311200	0.176626	undirected	NA	NA
Gh_A01G047500	Gh_D11G311800	0.179874	undirected	NA	NA
Gh_A01G047500	Gh_D11G315300	0.235585	undirected	NA	NA
Gh_A01G047500	Gh_D11G317300	0.112682	undirected	NA	NA
Gh_A01G047500	Gh_D11G317800	0.159908	undirected	NA	NA
Gh_A01G047500	Gh_D11G319500	0.13528	undirected	NA	NA
Gh_A01G047500	Gh_D11G322300	0.174305	undirected	NA	NA
Gh_A01G047500	Gh_D11G328900	0.169997	undirected	NA	NA
Gh_A01G047500	Gh_D11G333500	0.151819	undirected	NA	NA
Gh_A01G047500	Gh_D11G335400	0.10124	undirected	NA	NA
Gh_A01G047500	Gh_D11G337000	0.149084	undirected	NA	NA
Gh_A01G047500	Gh_D11G339200	0.123713	undirected	NA	NA
Gh_A01G047500	Gh_D11G339300	0.166747	undirected	NA	NA
Gh_A01G047500	Gh_D11G339500	0.110634	undirected	NA	NA
Gh_A01G047500	Gh_D11G341900	0.161467	undirected	NA	NA
Gh_A01G047500	Gh_D11G342600	0.266847	undirected	NA	NA
Gh_A01G047500	Gh_D11G342700	0.152776	undirected	NA	NA
Gh_A01G047500	Gh_D11G344900	0.193876	undirected	NA	NA
Gh_A01G047500	Gh_D11G361900	0.14487	undirected	NA	NA
Gh_A01G047500	Gh_D11G384100	0.193716	undirected	NA	NA
Gh_A01G047500	Gh_D11G384200	0.133698	undirected	NA	NA
Gh_A01G047500	Gh_D12G005200	0.190695	undirected	NA	NA
Gh_A01G047500	Gh_D12G194100	0.112323	undirected	NA	NA
Gh_A01G047500	Gh_D13G001300	0.196827	undirected	NA	NA
Gh_A01G047500	Gh_D13G020400	0.128742	undirected	NA	NA
Gh_A01G047500	Gh_D13G020500	0.121869	undirected	NA	NA
Gh_A01G047500	Gh_D13G032200	0.147818	undirected	NA	NA
Gh_A01G047500	Gh_D13G089100	0.125282	undirected	NA	NA
Gh_A01G047500	Gh_D13G118800	0.169895	undirected	NA	NA
Gh_A01G047500	Gh_D13G142100	0.127474	undirected	NA	NA
Gh_A01G047500	Gh_D13G210700	0.131695	undirected	NA	NA
Gh_A01G047500	Gh_D13G263400	0.105829	undirected	NA	NA
Gh_A01G047500	Gh_D13G265500	0.190089	undirected	NA	NA
Gh_A01G072900	Gh_A01G100500	0.151005	undirected	NA	NA
Gh_A01G072900	Gh_A01G184900	0.186852	undirected	NA	NA
Gh_A01G072900	Gh_A01G187500	0.237794	undirected	NA	NA
Gh_A01G072900	Gh_A01G224400	0.185567	undirected	NA	NA
Gh_A01G072900	Gh_A01G229600	0.15357	undirected	NA	NA
Gh_A01G072900	Gh_A02G051000	0.150771	undirected	NA	NA
Gh_A01G072900	Gh_A02G057000	0.309663	undirected	NA	NA
Gh_A01G072900	Gh_A02G084500	0.28255	undirected	NA	NA
Gh_A01G072900	Gh_A02G088100	0.159362	undirected	NA	NA
Gh_A01G072900	Gh_A02G097100	0.268233	undirected	NA	NA
Gh_A01G072900	Gh_A02G159500	0.225779	undirected	NA	NA
Gh_A01G072900	Gh_A02G178900	0.233291	undirected	NA	NA
Gh_A01G072900	Gh_A02G198400	0.329478	undirected	NA	NA
Gh_A01G072900	Gh_A03G000100	0.125956	undirected	NA	NA
Gh_A01G072900	Gh_A03G049300	0.149673	undirected	NA	NA
Gh_A01G072900	Gh_A03G086400	0.243507	undirected	NA	NA
Gh_A01G072900	Gh_A03G101000	0.154143	undirected	NA	NA
Gh_A01G072900	Gh_A03G125100	0.270286	undirected	NA	NA
Gh_A01G072900	Gh_A03G131400	0.118905	undirected	NA	NA
Gh_A01G072900	Gh_A03G136000	0.232313	undirected	NA	NA
Gh_A01G072900	Gh_A03G145800	0.181854	undirected	NA	NA
Gh_A01G072900	Gh_A03G208700	0.189048	undirected	NA	NA
Gh_A01G072900	Gh_A04G002500	0.221781	undirected	NA	NA
Gh_A01G072900	Gh_A04G018800	0.12621	undirected	NA	NA
Gh_A01G072900	Gh_A04G019400	0.126743	undirected	NA	NA
Gh_A01G072900	Gh_A04G026300	0.281844	undirected	NA	NA
Gh_A01G072900	Gh_A04G063000	0.121142	undirected	NA	NA
Gh_A01G072900	Gh_A04G138800	0.242219	undirected	NA	NA
Gh_A01G072900	Gh_A04G144000	0.28999	undirected	NA	NA
Gh_A01G072900	Gh_A04G147900	0.24271	undirected	NA	NA
Gh_A01G072900	Gh_A04G164600	0.124569	undirected	NA	NA
Gh_A01G072900	Gh_A04G165400	0.113283	undirected	NA	NA
Gh_A01G072900	Gh_A04G170400	0.264204	undirected	NA	NA
Gh_A01G072900	Gh_A05G009400	0.295489	undirected	NA	NA
Gh_A01G072900	Gh_A05G043800	0.139251	undirected	NA	NA
Gh_A01G072900	Gh_A05G046700	0.181384	undirected	NA	NA
Gh_A01G072900	Gh_A05G053300	0.155704	undirected	NA	NA
Gh_A01G072900	Gh_A05G057400	0.364211	undirected	NA	NA
Gh_A01G072900	Gh_A05G071800	0.312174	undirected	NA	NA
Gh_A01G072900	Gh_A05G094300	0.245146	undirected	NA	NA
Gh_A01G072900	Gh_A05G108500	0.23812	undirected	NA	NA
Gh_A01G072900	Gh_A05G115100	0.189543	undirected	NA	NA
Gh_A01G072900	Gh_A05G145300	0.222134	undirected	NA	NA
Gh_A01G072900	Gh_A05G163400	0.106884	undirected	NA	NA
Gh_A01G072900	Gh_A05G168500	0.138798	undirected	NA	NA
Gh_A01G072900	Gh_A05G175400	0.108529	undirected	NA	NA
Gh_A01G072900	Gh_A05G186300	0.266493	undirected	NA	NA
Gh_A01G072900	Gh_A05G192100	0.166577	undirected	NA	NA
Gh_A01G072900	Gh_A05G206500	0.290235	undirected	NA	NA
Gh_A01G072900	Gh_A05G226900	0.253623	undirected	NA	NA
Gh_A01G072900	Gh_A05G241000	0.109742	undirected	NA	NA
Gh_A01G072900	Gh_A05G241100	0.12016	undirected	NA	NA
Gh_A01G072900	Gh_A05G244700	0.239881	undirected	NA	NA
Gh_A01G072900	Gh_A05G247600	0.193775	undirected	NA	NA
Gh_A01G072900	Gh_A05G396100	0.111365	undirected	NA	NA
Gh_A01G072900	Gh_A05G410000	0.141952	undirected	NA	NA
Gh_A01G072900	Gh_A05G412700	0.147483	undirected	NA	NA
Gh_A01G072900	Gh_A06G105600	0.137582	undirected	NA	NA
Gh_A01G072900	Gh_A06G187600	0.237178	undirected	NA	NA
Gh_A01G072900	Gh_A06G208200	0.331916	undirected	NA	NA
Gh_A01G072900	Gh_A06G233600	0.143078	undirected	NA	NA
Gh_A01G072900	Gh_A07G000100	0.199633	undirected	NA	NA
Gh_A01G072900	Gh_A07G029200	0.129969	undirected	NA	NA
Gh_A01G072900	Gh_A07G060800	0.300503	undirected	NA	NA
Gh_A01G072900	Gh_A07G082000	0.26866	undirected	NA	NA
Gh_A01G072900	Gh_A07G085000	0.24295	undirected	NA	NA
Gh_A01G072900	Gh_A07G093000	0.191645	undirected	NA	NA
Gh_A01G072900	Gh_A07G145000	0.190619	undirected	NA	NA
Gh_A01G072900	Gh_A07G157900	0.14375	undirected	NA	NA
Gh_A01G072900	Gh_A07G202200	0.10161	undirected	NA	NA
Gh_A01G072900	Gh_A07G232100	0.13548	undirected	NA	NA
Gh_A01G072900	Gh_A07G240700	0.226005	undirected	NA	NA
Gh_A01G072900	Gh_A07G246300	0.249876	undirected	NA	NA
Gh_A01G072900	Gh_A08G005400	0.247464	undirected	NA	NA
Gh_A01G072900	Gh_A08G008400	0.158329	undirected	NA	NA
Gh_A01G072900	Gh_A08G009100	0.244905	undirected	NA	NA
Gh_A01G072900	Gh_A08G028900	0.135911	undirected	NA	NA
Gh_A01G072900	Gh_A08G047300	0.315313	undirected	NA	NA
Gh_A01G072900	Gh_A08G058000	0.212415	undirected	NA	NA
Gh_A01G072900	Gh_A08G074500	0.156721	undirected	NA	NA
Gh_A01G072900	Gh_A08G079100	0.120659	undirected	NA	NA
Gh_A01G072900	Gh_A08G244600	0.164905	undirected	NA	NA
Gh_A01G072900	Gh_A08G260900	0.157956	undirected	NA	NA
Gh_A01G072900	Gh_A08G286000	0.248161	undirected	NA	NA
Gh_A01G072900	Gh_A09G005400	0.184347	undirected	NA	NA
Gh_A01G072900	Gh_A09G061900	0.268741	undirected	NA	NA
Gh_A01G072900	Gh_A09G095200	0.116228	undirected	NA	NA
Gh_A01G072900	Gh_A09G262300	0.276591	undirected	NA	NA
Gh_A01G072900	Gh_A10G001300	0.322592	undirected	NA	NA
Gh_A01G072900	Gh_A10G083400	0.153307	undirected	NA	NA
Gh_A01G072900	Gh_A10G096300	0.271394	undirected	NA	NA
Gh_A01G072900	Gh_A10G104000	0.326675	undirected	NA	NA
Gh_A01G072900	Gh_A10G119600	0.320069	undirected	NA	NA
Gh_A01G072900	Gh_A10G211300	0.223861	undirected	NA	NA
Gh_A01G072900	Gh_A10G240400	0.125108	undirected	NA	NA
Gh_A01G072900	Gh_A11G041000	0.330397	undirected	NA	NA
Gh_A01G072900	Gh_A11G041400	0.268564	undirected	NA	NA
Gh_A01G072900	Gh_A11G057900	0.34925	undirected	NA	NA
Gh_A01G072900	Gh_A11G065200	0.135998	undirected	NA	NA
Gh_A01G072900	Gh_A11G089800	0.319107	undirected	NA	NA
Gh_A01G072900	Gh_A11G104700	0.121793	undirected	NA	NA
Gh_A01G072900	Gh_A11G110800	0.133621	undirected	NA	NA
Gh_A01G072900	Gh_A11G113500	0.268818	undirected	NA	NA
Gh_A01G072900	Gh_A11G136800	0.195976	undirected	NA	NA
Gh_A01G072900	Gh_A11G144000	0.223667	undirected	NA	NA
Gh_A01G072900	Gh_A11G156700	0.149005	undirected	NA	NA
Gh_A01G072900	Gh_A11G231000	0.185682	undirected	NA	NA
Gh_A01G072900	Gh_A11G305300	0.375799	undirected	NA	NA
Gh_A01G072900	Gh_A11G311300	0.117229	undirected	NA	NA
Gh_A01G072900	Gh_A11G316500	0.107505	undirected	NA	NA
Gh_A01G072900	Gh_A11G322600	0.184263	undirected	NA	NA
Gh_A01G072900	Gh_A11G323600	0.223329	undirected	NA	NA
Gh_A01G072900	Gh_A11G363500	0.299758	undirected	NA	NA
Gh_A01G072900	Gh_A11G365100	0.261046	undirected	NA	NA
Gh_A01G072900	Gh_A11G365400	0.291701	undirected	NA	NA
Gh_A01G072900	Gh_A11G372000	0.170624	undirected	NA	NA
Gh_A01G072900	Gh_A12G046800	0.324268	undirected	NA	NA
Gh_A01G072900	Gh_A12G066300	0.224136	undirected	NA	NA
Gh_A01G072900	Gh_A12G121300	0.265188	undirected	NA	NA
Gh_A01G072900	Gh_A12G142000	0.18229	undirected	NA	NA
Gh_A01G072900	Gh_A12G156400	0.313894	undirected	NA	NA
Gh_A01G072900	Gh_A12G157400	0.257541	undirected	NA	NA
Gh_A01G072900	Gh_A12G173000	0.205496	undirected	NA	NA
Gh_A01G072900	Gh_A12G215600	0.239561	undirected	NA	NA
Gh_A01G072900	Gh_A12G262100	0.196313	undirected	NA	NA
Gh_A01G072900	Gh_A12G265200	0.290681	undirected	NA	NA
Gh_A01G072900	Gh_A12G265700	0.321084	undirected	NA	NA
Gh_A01G072900	Gh_A12G278300	0.124985	undirected	NA	NA
Gh_A01G072900	Gh_A12G288000	0.171032	undirected	NA	NA
Gh_A01G072900	Gh_A12G289700	0.14872	undirected	NA	NA
Gh_A01G072900	Gh_A13G000300	0.312392	undirected	NA	NA
Gh_A01G072900	Gh_A13G027300	0.139439	undirected	NA	NA
Gh_A01G072900	Gh_A13G035800	0.173566	undirected	NA	NA
Gh_A01G072900	Gh_A13G053900	0.264978	undirected	NA	NA
Gh_A01G072900	Gh_A13G056500	0.139304	undirected	NA	NA
Gh_A01G072900	Gh_A13G078300	0.236125	undirected	NA	NA
Gh_A01G072900	Gh_A13G098700	0.296115	undirected	NA	NA
Gh_A01G072900	Gh_A13G108000	0.158109	undirected	NA	NA
Gh_A01G072900	Gh_A13G111700	0.212634	undirected	NA	NA
Gh_A01G072900	Gh_A13G155400	0.156913	undirected	NA	NA
Gh_A01G072900	Gh_A13G197000	0.155253	undirected	NA	NA
Gh_A01G072900	Gh_A13G200600	0.208582	undirected	NA	NA
Gh_A01G072900	Gh_A13G207700	0.294857	undirected	NA	NA
Gh_A01G072900	Gh_A13G210400	0.112644	undirected	NA	NA
Gh_A01G072900	Gh_A13G221100	0.230524	undirected	NA	NA
Gh_A01G072900	Gh_A13G263600	0.175679	undirected	NA	NA
Gh_A01G072900	Gh_Contig00062G002000	0.192579	undirected	NA	NA
Gh_A01G072900	Gh_Contig00062G002900	0.116384	undirected	NA	NA
Gh_A01G072900	Gh_Contig00419G000200	0.257118	undirected	NA	NA
Gh_A01G072900	Gh_Contig00597G000100	0.332852	undirected	NA	NA
Gh_A01G072900	Gh_Contig00597G000700	0.309734	undirected	NA	NA
Gh_A01G072900	Gh_Contig00640G001000	0.114044	undirected	NA	NA
Gh_A01G072900	Gh_Contig00640G001100	0.305275	undirected	NA	NA
Gh_A01G072900	Gh_Contig00774_ERROPOS2452212+G000200	0.27894	undirected	NA	NA
Gh_A01G072900	Gh_Contig01033_ERROPOS3049310+G002900	0.143807	undirected	NA	NA
Gh_A01G072900	Gh_Contig01120G000800	0.213882	undirected	NA	NA
Gh_A01G072900	Gh_Contig01138G000200	0.112711	undirected	NA	NA
Gh_A01G072900	Gh_D01G009100	0.106005	undirected	NA	NA
Gh_A01G072900	Gh_D01G024000	0.210307	undirected	NA	NA
Gh_A01G072900	Gh_D01G031600	0.147121	undirected	NA	NA
Gh_A01G072900	Gh_D01G032700	0.238558	undirected	NA	NA
Gh_A01G072900	Gh_D01G038300	0.30156	undirected	NA	NA
Gh_A01G072900	Gh_D01G044100	0.177953	undirected	NA	NA
Gh_A01G072900	Gh_D01G044800	0.274559	undirected	NA	NA
Gh_A01G072900	Gh_D01G045800	0.354197	undirected	NA	NA
Gh_A01G072900	Gh_D01G063800	0.14838	undirected	NA	NA
Gh_A01G072900	Gh_D01G080100	0.182207	undirected	NA	NA
Gh_A01G072900	Gh_D01G176600	0.15259	undirected	NA	NA
Gh_A01G072900	Gh_D01G206300	0.244089	undirected	NA	NA
Gh_A01G072900	Gh_D01G222600	0.19384	undirected	NA	NA
Gh_A01G072900	Gh_D01G233100	0.311566	undirected	NA	NA
Gh_A01G072900	Gh_D01G242100	0.239876	undirected	NA	NA
Gh_A01G072900	Gh_D02G012900	0.313351	undirected	NA	NA
Gh_A01G072900	Gh_D02G013900	0.277859	undirected	NA	NA
Gh_A01G072900	Gh_D02G018400	0.240276	undirected	NA	NA
Gh_A01G072900	Gh_D02G047700	0.20986	undirected	NA	NA
Gh_A01G072900	Gh_D02G062700	0.289389	undirected	NA	NA
Gh_A01G072900	Gh_D02G072700	0.109217	undirected	NA	NA
Gh_A01G072900	Gh_D02G091200	0.311392	undirected	NA	NA
Gh_A01G072900	Gh_D02G099300	0.208387	undirected	NA	NA
Gh_A01G072900	Gh_D02G102800	0.163393	undirected	NA	NA
Gh_A01G072900	Gh_D02G165600	0.177407	undirected	NA	NA
Gh_A01G072900	Gh_D02G176000	0.220688	undirected	NA	NA
Gh_A01G072900	Gh_D02G212300	0.160187	undirected	NA	NA
Gh_A01G072900	Gh_D02G218300	0.353533	undirected	NA	NA
Gh_A01G072900	Gh_D02G220000	0.326839	undirected	NA	NA
Gh_A01G072900	Gh_D02G224200	0.268711	undirected	NA	NA
Gh_A01G072900	Gh_D02G242700	0.301295	undirected	NA	NA
Gh_A01G072900	Gh_D03G000400	0.20586	undirected	NA	NA
Gh_A01G072900	Gh_D03G002900	0.250812	undirected	NA	NA
Gh_A01G072900	Gh_D03G003900	0.213746	undirected	NA	NA
Gh_A01G072900	Gh_D03G018300	0.310967	undirected	NA	NA
Gh_A01G072900	Gh_D03G041100	0.167215	undirected	NA	NA
Gh_A01G072900	Gh_D03G072600	0.314955	undirected	NA	NA
Gh_A01G072900	Gh_D03G076100	0.163864	undirected	NA	NA
Gh_A01G072900	Gh_D03G111700	0.15037	undirected	NA	NA
Gh_A01G072900	Gh_D03G123100	0.186879	undirected	NA	NA
Gh_A01G072900	Gh_D03G146600	0.102994	undirected	NA	NA
Gh_A01G072900	Gh_D03G175700	0.203712	undirected	NA	NA
Gh_A01G072900	Gh_D04G005400	0.109616	undirected	NA	NA
Gh_A01G072900	Gh_D04G019700	0.143745	undirected	NA	NA
Gh_A01G072900	Gh_D04G045600	0.17683	undirected	NA	NA
Gh_A01G072900	Gh_D04G047300	0.278695	undirected	NA	NA
Gh_A01G072900	Gh_D04G074900	0.186225	undirected	NA	NA
Gh_A01G072900	Gh_D04G142200	0.275502	undirected	NA	NA
Gh_A01G072900	Gh_D04G144600	0.328945	undirected	NA	NA
Gh_A01G072900	Gh_D04G146800	0.322935	undirected	NA	NA
Gh_A01G072900	Gh_D04G191400	0.28901	undirected	NA	NA
Gh_A01G072900	Gh_D04G191500	0.283861	undirected	NA	NA
Gh_A01G072900	Gh_D04G191800	0.165818	undirected	NA	NA
Gh_A01G072900	Gh_D04G216400	0.300788	undirected	NA	NA
Gh_A01G072900	Gh_D04G216500	0.287379	undirected	NA	NA
Gh_A01G072900	Gh_D05G018400	0.183711	undirected	NA	NA
Gh_A01G072900	Gh_D05G039600	0.227086	undirected	NA	NA
Gh_A01G072900	Gh_D05G040700	0.341396	undirected	NA	NA
Gh_A01G072900	Gh_D05G047200	0.196197	undirected	NA	NA
Gh_A01G072900	Gh_D05G071200	0.20199	undirected	NA	NA
Gh_A01G072900	Gh_D05G073300	0.263455	undirected	NA	NA
Gh_A01G072900	Gh_D05G102800	0.171921	undirected	NA	NA
Gh_A01G072900	Gh_D05G111000	0.335794	undirected	NA	NA
Gh_A01G072900	Gh_D05G144300	0.243038	undirected	NA	NA
Gh_A01G072900	Gh_D05G153300	0.273651	undirected	NA	NA
Gh_A01G072900	Gh_D05G165500	0.123808	undirected	NA	NA
Gh_A01G072900	Gh_D05G169200	0.260637	undirected	NA	NA
Gh_A01G072900	Gh_D05G177400	0.317723	undirected	NA	NA
Gh_A01G072900	Gh_D05G186300	0.231786	undirected	NA	NA
Gh_A01G072900	Gh_D05G218400	0.274276	undirected	NA	NA
Gh_A01G072900	Gh_D05G223900	0.21122	undirected	NA	NA
Gh_A01G072900	Gh_D05G231300	0.124519	undirected	NA	NA
Gh_A01G072900	Gh_D05G257200	0.230797	undirected	NA	NA
Gh_A01G072900	Gh_D05G260900	0.12373	undirected	NA	NA
Gh_A01G072900	Gh_D05G288400	0.376776	undirected	NA	NA
Gh_A01G072900	Gh_D05G320900	0.191153	undirected	NA	NA
Gh_A01G072900	Gh_D05G345700	0.264346	undirected	NA	NA
Gh_A01G072900	Gh_D05G386300	0.118517	undirected	NA	NA
Gh_A01G072900	Gh_D05G387200	0.20729	undirected	NA	NA
Gh_A01G072900	Gh_D06G006500	0.168846	undirected	NA	NA
Gh_A01G072900	Gh_D06G009000	0.141985	undirected	NA	NA
Gh_A01G072900	Gh_D06G014800	0.23244	undirected	NA	NA
Gh_A01G072900	Gh_D06G017800	0.133089	undirected	NA	NA
Gh_A01G072900	Gh_D06G028000	0.281361	undirected	NA	NA
Gh_A01G072900	Gh_D06G028500	0.24034	undirected	NA	NA
Gh_A01G072900	Gh_D06G028700	0.22408	undirected	NA	NA
Gh_A01G072900	Gh_D06G028800	0.258113	undirected	NA	NA
Gh_A01G072900	Gh_D06G038000	0.114977	undirected	NA	NA
Gh_A01G072900	Gh_D06G065300	0.217563	undirected	NA	NA
Gh_A01G072900	Gh_D06G153100	0.256635	undirected	NA	NA
Gh_A01G072900	Gh_D06G156700	0.16802	undirected	NA	NA
Gh_A01G072900	Gh_D06G158400	0.132014	undirected	NA	NA
Gh_A01G072900	Gh_D06G175900	0.277647	undirected	NA	NA
Gh_A01G072900	Gh_D06G209200	0.189934	undirected	NA	NA
Gh_A01G072900	Gh_D06G241300	0.234704	undirected	NA	NA
Gh_A01G072900	Gh_D06G243900	0.228934	undirected	NA	NA
Gh_A01G072900	Gh_D07G020300	0.349108	undirected	NA	NA
Gh_A01G072900	Gh_D07G061000	0.282444	undirected	NA	NA
Gh_A01G072900	Gh_D07G085700	0.262285	undirected	NA	NA
Gh_A01G072900	Gh_D07G136500	0.198439	undirected	NA	NA
Gh_A01G072900	Gh_D07G140000	0.226787	undirected	NA	NA
Gh_A01G072900	Gh_D07G149100	0.311952	undirected	NA	NA
Gh_A01G072900	Gh_D07G155600	0.166526	undirected	NA	NA
Gh_A01G072900	Gh_D07G183700	0.297996	undirected	NA	NA
Gh_A01G072900	Gh_D07G184800	0.291055	undirected	NA	NA
Gh_A01G072900	Gh_D07G199900	0.284619	undirected	NA	NA
Gh_A01G072900	Gh_D07G244100	0.272595	undirected	NA	NA
Gh_A01G072900	Gh_D07G244200	0.126313	undirected	NA	NA
Gh_A01G072900	Gh_D07G244700	0.238159	undirected	NA	NA
Gh_A01G072900	Gh_D07G253200	0.215716	undirected	NA	NA
Gh_A01G072900	Gh_D08G026600	0.255001	undirected	NA	NA
Gh_A01G072900	Gh_D08G037300	0.200155	undirected	NA	NA
Gh_A01G072900	Gh_D08G045200	0.358348	undirected	NA	NA
Gh_A01G072900	Gh_D08G046300	0.251034	undirected	NA	NA
Gh_A01G072900	Gh_D08G048300	0.251321	undirected	NA	NA
Gh_A01G072900	Gh_D08G070300	0.28818	undirected	NA	NA
Gh_A01G072900	Gh_D08G091600	0.23058	undirected	NA	NA
Gh_A01G072900	Gh_D08G121500	0.260544	undirected	NA	NA
Gh_A01G072900	Gh_D08G132200	0.151841	undirected	NA	NA
Gh_A01G072900	Gh_D08G133100	0.218369	undirected	NA	NA
Gh_A01G072900	Gh_D08G159300	0.313837	undirected	NA	NA
Gh_A01G072900	Gh_D08G188100	0.113158	undirected	NA	NA
Gh_A01G072900	Gh_D08G215000	0.11061	undirected	NA	NA
Gh_A01G072900	Gh_D08G223700	0.107098	undirected	NA	NA
Gh_A01G072900	Gh_D08G231800	0.294031	undirected	NA	NA
Gh_A01G072900	Gh_D08G232600	0.124893	undirected	NA	NA
Gh_A01G072900	Gh_D09G035400	0.155533	undirected	NA	NA
Gh_A01G072900	Gh_D09G097200	0.111762	undirected	NA	NA
Gh_A01G072900	Gh_D09G105800	0.157968	undirected	NA	NA
Gh_A01G072900	Gh_D09G108200	0.245226	undirected	NA	NA
Gh_A01G072900	Gh_D09G128900	0.146731	undirected	NA	NA
Gh_A01G072900	Gh_D09G232700	0.118955	undirected	NA	NA
Gh_A01G072900	Gh_D09G256600	0.27065	undirected	NA	NA
Gh_A01G072900	Gh_D10G022500	0.171179	undirected	NA	NA
Gh_A01G072900	Gh_D10G061000	0.223171	undirected	NA	NA
Gh_A01G072900	Gh_D10G064700	0.231683	undirected	NA	NA
Gh_A01G072900	Gh_D10G097100	0.333965	undirected	NA	NA
Gh_A01G072900	Gh_D10G114000	0.182237	undirected	NA	NA
Gh_A01G072900	Gh_D10G130100	0.101156	undirected	NA	NA
Gh_A01G072900	Gh_D10G157500	0.10192	undirected	NA	NA
Gh_A01G072900	Gh_D10G158100	0.214551	undirected	NA	NA
Gh_A01G072900	Gh_D10G169300	0.264294	undirected	NA	NA
Gh_A01G072900	Gh_D10G178500	0.146564	undirected	NA	NA
Gh_A01G072900	Gh_D10G202600	0.163587	undirected	NA	NA
Gh_A01G072900	Gh_D10G214000	0.24888	undirected	NA	NA
Gh_A01G072900	Gh_D10G218500	0.242362	undirected	NA	NA
Gh_A01G072900	Gh_D10G253700	0.12556	undirected	NA	NA
Gh_A01G072900	Gh_D10G259100	0.147088	undirected	NA	NA
Gh_A01G072900	Gh_D10G261500	0.109584	undirected	NA	NA
Gh_A01G072900	Gh_D10G265900	0.13942	undirected	NA	NA
Gh_A01G072900	Gh_D10G270100	0.24972	undirected	NA	NA
Gh_A01G072900	Gh_D11G041300	0.355547	undirected	NA	NA
Gh_A01G072900	Gh_D11G054300	0.310456	undirected	NA	NA
Gh_A01G072900	Gh_D11G090500	0.258102	undirected	NA	NA
Gh_A01G072900	Gh_D11G107300	0.325215	undirected	NA	NA
Gh_A01G072900	Gh_D11G137800	0.228599	undirected	NA	NA
Gh_A01G072900	Gh_D11G152400	0.257175	undirected	NA	NA
Gh_A01G072900	Gh_D11G213300	0.256776	undirected	NA	NA
Gh_A01G072900	Gh_D11G213600	0.333654	undirected	NA	NA
Gh_A01G072900	Gh_D11G215200	0.314986	undirected	NA	NA
Gh_A01G072900	Gh_D11G221500	0.200944	undirected	NA	NA
Gh_A01G072900	Gh_D11G282100	0.105582	undirected	NA	NA
Gh_A01G072900	Gh_D11G282800	0.130175	undirected	NA	NA
Gh_A01G072900	Gh_D11G290100	0.120358	undirected	NA	NA
Gh_A01G072900	Gh_D11G305300	0.388085	undirected	NA	NA
Gh_A01G072900	Gh_D11G309800	0.345931	undirected	NA	NA
Gh_A01G072900	Gh_D11G311200	0.175176	undirected	NA	NA
Gh_A01G072900	Gh_D11G311800	0.197102	undirected	NA	NA
Gh_A01G072900	Gh_D11G315300	0.139268	undirected	NA	NA
Gh_A01G072900	Gh_D11G317300	0.201661	undirected	NA	NA
Gh_A01G072900	Gh_D11G317800	0.13154	undirected	NA	NA
Gh_A01G072900	Gh_D11G322300	0.339579	undirected	NA	NA
Gh_A01G072900	Gh_D11G328700	0.211298	undirected	NA	NA
Gh_A01G072900	Gh_D11G328900	0.22595	undirected	NA	NA
Gh_A01G072900	Gh_D11G333500	0.265391	undirected	NA	NA
Gh_A01G072900	Gh_D11G335400	0.252259	undirected	NA	NA
Gh_A01G072900	Gh_D11G337000	0.156181	undirected	NA	NA
Gh_A01G072900	Gh_D11G339300	0.202068	undirected	NA	NA
Gh_A01G072900	Gh_D11G339500	0.208951	undirected	NA	NA
Gh_A01G072900	Gh_D11G341900	0.171224	undirected	NA	NA
Gh_A01G072900	Gh_D11G342600	0.234616	undirected	NA	NA
Gh_A01G072900	Gh_D11G342700	0.258479	undirected	NA	NA
Gh_A01G072900	Gh_D11G344900	0.187514	undirected	NA	NA
Gh_A01G072900	Gh_D11G361900	0.306614	undirected	NA	NA
Gh_A01G072900	Gh_D11G384100	0.2323	undirected	NA	NA
Gh_A01G072900	Gh_D12G005200	0.141947	undirected	NA	NA
Gh_A01G072900	Gh_D12G037400	0.206487	undirected	NA	NA
Gh_A01G072900	Gh_D12G139000	0.214978	undirected	NA	NA
Gh_A01G072900	Gh_D12G194100	0.104231	undirected	NA	NA
Gh_A01G072900	Gh_D12G222300	0.296821	undirected	NA	NA
Gh_A01G072900	Gh_D12G230700	0.181487	undirected	NA	NA
Gh_A01G072900	Gh_D12G248500	0.297768	undirected	NA	NA
Gh_A01G072900	Gh_D12G260300	0.234359	undirected	NA	NA
Gh_A01G072900	Gh_D12G281200	0.203407	undirected	NA	NA
Gh_A01G072900	Gh_D12G292300	0.137263	undirected	NA	NA
Gh_A01G072900	Gh_D13G000200	0.152609	undirected	NA	NA
Gh_A01G072900	Gh_D13G001300	0.250273	undirected	NA	NA
Gh_A01G072900	Gh_D13G020400	0.173818	undirected	NA	NA
Gh_A01G072900	Gh_D13G020500	0.200822	undirected	NA	NA
Gh_A01G072900	Gh_D13G032200	0.101882	undirected	NA	NA
Gh_A01G072900	Gh_D13G033300	0.145622	undirected	NA	NA
Gh_A01G072900	Gh_D13G089100	0.109405	undirected	NA	NA
Gh_A01G072900	Gh_D13G094200	0.157441	undirected	NA	NA
Gh_A01G072900	Gh_D13G101600	0.32583	undirected	NA	NA
Gh_A01G072900	Gh_D13G104900	0.327898	undirected	NA	NA
Gh_A01G072900	Gh_D13G106000	0.186973	undirected	NA	NA
Gh_A01G072900	Gh_D13G118800	0.260249	undirected	NA	NA
Gh_A01G072900	Gh_D13G180400	0.107439	undirected	NA	NA
Gh_A01G072900	Gh_D13G194700	0.247593	undirected	NA	NA
Gh_A01G072900	Gh_D13G210700	0.303715	undirected	NA	NA
Gh_A01G072900	Gh_D13G247100	0.221532	undirected	NA	NA
Gh_A01G072900	Gh_D13G265500	0.17436	undirected	NA	NA
Gh_A01G072900	Gh_D13G266100	0.111043	undirected	NA	NA
Gh_A01G072900	Gh_D13G267400	0.227503	undirected	NA	NA
Gh_A01G074000	Gh_A03G048700	0.120716	undirected	NA	NA
Gh_A01G074000	Gh_A03G119900	0.169444	undirected	NA	NA
Gh_A01G074000	Gh_A03G122200	0.111081	undirected	NA	NA
Gh_A01G074000	Gh_A04G035900	0.101576	undirected	NA	NA
Gh_A01G074000	Gh_A04G042800	0.121942	undirected	NA	NA
Gh_A01G074000	Gh_A05G026200	0.128614	undirected	NA	NA
Gh_A01G074000	Gh_A05G026400	0.121842	undirected	NA	NA
Gh_A01G074000	Gh_A05G053400	0.111093	undirected	NA	NA
Gh_A01G074000	Gh_A05G053500	0.129969	undirected	NA	NA
Gh_A01G074000	Gh_A05G223500	0.129789	undirected	NA	NA
Gh_A01G074000	Gh_A05G400900	0.199197	undirected	NA	NA
Gh_A01G074000	Gh_A06G020900	0.122384	undirected	NA	NA
Gh_A01G074000	Gh_A06G084600	0.11703	undirected	NA	NA
Gh_A01G074000	Gh_A06G132200	0.161746	undirected	NA	NA
Gh_A01G074000	Gh_A07G203400	0.114509	undirected	NA	NA
Gh_A01G074000	Gh_A08G047400	0.126568	undirected	NA	NA
Gh_A01G074000	Gh_A09G031200	0.107461	undirected	NA	NA
Gh_A01G074000	Gh_A09G060100	0.140177	undirected	NA	NA
Gh_A01G074000	Gh_A10G231000	0.110686	undirected	NA	NA
Gh_A01G074000	Gh_A11G061300	0.128992	undirected	NA	NA
Gh_A01G074000	Gh_A11G207000	0.121797	undirected	NA	NA
Gh_A01G074000	Gh_A11G264600	0.156138	undirected	NA	NA
Gh_A01G074000	Gh_A11G366200	0.124544	undirected	NA	NA
Gh_A01G074000	Gh_A12G005800	0.151393	undirected	NA	NA
Gh_A01G074000	Gh_A12G018800	0.162069	undirected	NA	NA
Gh_A01G074000	Gh_A13G023400	0.162996	undirected	NA	NA
Gh_A01G074000	Gh_A13G087600	0.121533	undirected	NA	NA
Gh_A01G074000	Gh_Contig00640G000700	0.20763	undirected	NA	NA
Gh_A01G074000	Gh_Contig00640G001000	0.107032	undirected	NA	NA
Gh_A01G074000	Gh_D04G162300	0.156071	undirected	NA	NA
Gh_A01G074000	Gh_D04G181800	0.155198	undirected	NA	NA
Gh_A01G074000	Gh_D05G035500	0.143613	undirected	NA	NA
Gh_A01G074000	Gh_D05G169300	0.137729	undirected	NA	NA
Gh_A01G074000	Gh_D06G031500	0.125489	undirected	NA	NA
Gh_A01G074000	Gh_D06G124700	0.121316	undirected	NA	NA
Gh_A01G074000	Gh_D06G194600	0.117621	undirected	NA	NA
Gh_A01G074000	Gh_D07G237700	0.183292	undirected	NA	NA
Gh_A01G074000	Gh_D08G047300	0.185254	undirected	NA	NA
Gh_A01G074000	Gh_D08G120200	0.12625	undirected	NA	NA
Gh_A01G074000	Gh_D08G171300	0.1397	undirected	NA	NA
Gh_A01G074000	Gh_D08G226900	0.11894	undirected	NA	NA
Gh_A01G074000	Gh_D08G266700	0.136715	undirected	NA	NA
Gh_A01G074000	Gh_D09G115100	0.174297	undirected	NA	NA
Gh_A01G074000	Gh_D11G210100	0.119525	undirected	NA	NA
Gh_A01G074000	Gh_D11G282800	0.103624	undirected	NA	NA
Gh_A01G074000	Gh_D11G295100	0.108412	undirected	NA	NA
Gh_A01G074000	Gh_D11G379200	0.162959	undirected	NA	NA
Gh_A01G074000	Gh_D13G032200	0.120679	undirected	NA	NA
Gh_A01G074000	Gh_D13G033200	0.104087	undirected	NA	NA
Gh_A01G074000	Gh_D13G142100	0.125394	undirected	NA	NA
Gh_A01G074000	Gh_D13G174100	0.107617	undirected	NA	NA
Gh_A01G074000	Gh_D13G263300	0.121975	undirected	NA	NA
Gh_A01G074000	Gh_D13G263400	0.163299	undirected	NA	NA
Gh_A01G089800	Gh_A01G162200	0.100029	undirected	NA	NA
Gh_A01G089800	Gh_A06G105600	0.162668	undirected	NA	NA
Gh_A01G089800	Gh_A07G029200	0.21179	undirected	NA	NA
Gh_A01G089800	Gh_A07G153200	0.103053	undirected	NA	NA
Gh_A01G089800	Gh_A08G100600	0.209744	undirected	NA	NA
Gh_A01G089800	Gh_A08G200700	0.145788	undirected	NA	NA
Gh_A01G089800	Gh_A11G113500	0.10546	undirected	NA	NA
Gh_A01G089800	Gh_Contig00062G002000	0.113785	undirected	NA	NA
Gh_A01G089800	Gh_D01G031600	0.119578	undirected	NA	NA
Gh_A01G089800	Gh_D01G044800	0.120998	undirected	NA	NA
Gh_A01G089800	Gh_D06G209200	0.12479	undirected	NA	NA
Gh_A01G089800	Gh_D06G241300	0.10786	undirected	NA	NA
Gh_A01G089800	Gh_D10G114000	0.108454	undirected	NA	NA
Gh_A01G089800	Gh_D10G175900	0.172084	undirected	NA	NA
Gh_A01G089800	Gh_D11G311200	0.100727	undirected	NA	NA
Gh_A01G089800	Gh_D11G311800	0.110538	undirected	NA	NA
Gh_A01G089800	Gh_D11G328700	0.135817	undirected	NA	NA
Gh_A01G089800	Gh_D11G344900	0.105257	undirected	NA	NA
Gh_A01G089800	Gh_D12G005200	0.108806	undirected	NA	NA
Gh_A01G089800	Gh_D12G159600	0.11733	undirected	NA	NA
Gh_A01G089800	Gh_D12G251300	0.138427	undirected	NA	NA
Gh_A01G089800	Gh_D13G000200	0.137407	undirected	NA	NA
Gh_A01G089800	Gh_D13G265500	0.100137	undirected	NA	NA
Gh_A01G089800	Gh_D13G266100	0.178284	undirected	NA	NA
Gh_A01G095000	Gh_A01G141000	0.141715	undirected	NA	NA
Gh_A01G095000	Gh_A01G233500	0.19795	undirected	NA	NA
Gh_A01G095000	Gh_A01G248200	0.149838	undirected	NA	NA
Gh_A01G095000	Gh_A02G051000	0.135495	undirected	NA	NA
Gh_A01G095000	Gh_A03G119900	0.116565	undirected	NA	NA
Gh_A01G095000	Gh_A03G122200	0.107916	undirected	NA	NA
Gh_A01G095000	Gh_A03G208700	0.14348	undirected	NA	NA
Gh_A01G095000	Gh_A03G231700	0.154141	undirected	NA	NA
Gh_A01G095000	Gh_A04G036000	0.161245	undirected	NA	NA
Gh_A01G095000	Gh_A04G042800	0.181694	undirected	NA	NA
Gh_A01G095000	Gh_A05G021100	0.125542	undirected	NA	NA
Gh_A01G095000	Gh_A05G026200	0.27618	undirected	NA	NA
Gh_A01G095000	Gh_A05G026400	0.28239	undirected	NA	NA
Gh_A01G095000	Gh_A05G046700	0.206033	undirected	NA	NA
Gh_A01G095000	Gh_A05G051700	0.11979	undirected	NA	NA
Gh_A01G095000	Gh_A05G053500	0.137925	undirected	NA	NA
Gh_A01G095000	Gh_A05G206500	0.143781	undirected	NA	NA
Gh_A01G095000	Gh_A05G223500	0.105044	undirected	NA	NA
Gh_A01G095000	Gh_A05G243500	0.146758	undirected	NA	NA
Gh_A01G095000	Gh_A05G352800	0.307907	undirected	NA	NA
Gh_A01G095000	Gh_A05G362900	0.138732	undirected	NA	NA
Gh_A01G095000	Gh_A05G396100	0.122635	undirected	NA	NA
Gh_A01G095000	Gh_A05G400900	0.209244	undirected	NA	NA
Gh_A01G095000	Gh_A06G073500	0.131261	undirected	NA	NA
Gh_A01G095000	Gh_A06G132200	0.182638	undirected	NA	NA
Gh_A01G095000	Gh_A07G028800	0.121079	undirected	NA	NA
Gh_A01G095000	Gh_A07G203400	0.111763	undirected	NA	NA
Gh_A01G095000	Gh_A08G047300	0.132845	undirected	NA	NA
Gh_A01G095000	Gh_A08G058000	0.223708	undirected	NA	NA
Gh_A01G095000	Gh_A08G125700	0.114619	undirected	NA	NA
Gh_A01G095000	Gh_A08G166100	0.246713	undirected	NA	NA
Gh_A01G095000	Gh_A08G178000	0.218667	undirected	NA	NA
Gh_A01G095000	Gh_A08G202800	0.121002	undirected	NA	NA
Gh_A01G095000	Gh_A08G234300	0.183799	undirected	NA	NA
Gh_A01G095000	Gh_A08G260900	0.120858	undirected	NA	NA
Gh_A01G095000	Gh_A10G055600	0.106015	undirected	NA	NA
Gh_A01G095000	Gh_A10G207400	0.113984	undirected	NA	NA
Gh_A01G095000	Gh_A10G214100	0.186539	undirected	NA	NA
Gh_A01G095000	Gh_A10G231000	0.310193	undirected	NA	NA
Gh_A01G095000	Gh_A10G240400	0.175194	undirected	NA	NA
Gh_A01G095000	Gh_A11G061300	0.205265	undirected	NA	NA
Gh_A01G095000	Gh_A11G065200	0.226952	undirected	NA	NA
Gh_A01G095000	Gh_A11G110800	0.250351	undirected	NA	NA
Gh_A01G095000	Gh_A11G113500	0.163565	undirected	NA	NA
Gh_A01G095000	Gh_A11G195100	0.11963	undirected	NA	NA
Gh_A01G095000	Gh_A11G207000	0.251464	undirected	NA	NA
Gh_A01G095000	Gh_A11G264600	0.114016	undirected	NA	NA
Gh_A01G095000	Gh_A11G274700	0.127239	undirected	NA	NA
Gh_A01G095000	Gh_A11G291000	0.135094	undirected	NA	NA
Gh_A01G095000	Gh_A11G320700	0.11803	undirected	NA	NA
Gh_A01G095000	Gh_A11G366200	0.237829	undirected	NA	NA
Gh_A01G095000	Gh_A12G005800	0.213142	undirected	NA	NA
Gh_A01G095000	Gh_A12G142100	0.261853	undirected	NA	NA
Gh_A01G095000	Gh_A12G157400	0.10763	undirected	NA	NA
Gh_A01G095000	Gh_A13G023400	0.189169	undirected	NA	NA
Gh_A01G095000	Gh_A13G087600	0.115764	undirected	NA	NA
Gh_A01G095000	Gh_A13G097300	0.132437	undirected	NA	NA
Gh_A01G095000	Gh_A13G111700	0.134119	undirected	NA	NA
Gh_A01G095000	Gh_A13G155400	0.12053	undirected	NA	NA
Gh_A01G095000	Gh_A13G178000	0.2946	undirected	NA	NA
Gh_A01G095000	Gh_A13G216500	0.157256	undirected	NA	NA
Gh_A01G095000	Gh_Contig00527G000600	0.199746	undirected	NA	NA
Gh_A01G095000	Gh_Contig00640G000700	0.132146	undirected	NA	NA
Gh_A01G095000	Gh_Contig00640G001000	0.307106	undirected	NA	NA
Gh_A01G095000	Gh_Contig01081G000200	0.190671	undirected	NA	NA
Gh_A01G095000	Gh_Contig01120G000800	0.15164	undirected	NA	NA
Gh_A01G095000	Gh_D01G009100	0.110089	undirected	NA	NA
Gh_A01G095000	Gh_D01G044100	0.272969	undirected	NA	NA
Gh_A01G095000	Gh_D01G045800	0.10165	undirected	NA	NA
Gh_A01G095000	Gh_D02G043100	0.203339	undirected	NA	NA
Gh_A01G095000	Gh_D03G000400	0.163784	undirected	NA	NA
Gh_A01G095000	Gh_D03G076100	0.210427	undirected	NA	NA
Gh_A01G095000	Gh_D03G123100	0.101758	undirected	NA	NA
Gh_A01G095000	Gh_D03G146600	0.106899	undirected	NA	NA
Gh_A01G095000	Gh_D03G175700	0.155785	undirected	NA	NA
Gh_A01G095000	Gh_D04G022100	0.130302	undirected	NA	NA
Gh_A01G095000	Gh_D04G074900	0.154967	undirected	NA	NA
Gh_A01G095000	Gh_D04G094400	0.103987	undirected	NA	NA
Gh_A01G095000	Gh_D04G100800	0.145948	undirected	NA	NA
Gh_A01G095000	Gh_D04G181800	0.157619	undirected	NA	NA
Gh_A01G095000	Gh_D05G035500	0.236618	undirected	NA	NA
Gh_A01G095000	Gh_D05G047200	0.142101	undirected	NA	NA
Gh_A01G095000	Gh_D05G090400	0.13887	undirected	NA	NA
Gh_A01G095000	Gh_D05G120200	0.111278	undirected	NA	NA
Gh_A01G095000	Gh_D05G165500	0.105766	undirected	NA	NA
Gh_A01G095000	Gh_D05G169300	0.163754	undirected	NA	NA
Gh_A01G095000	Gh_D05G188500	0.225523	undirected	NA	NA
Gh_A01G095000	Gh_D05G223900	0.172259	undirected	NA	NA
Gh_A01G095000	Gh_D05G260900	0.116958	undirected	NA	NA
Gh_A01G095000	Gh_D05G386300	0.125519	undirected	NA	NA
Gh_A01G095000	Gh_D05G387200	0.105412	undirected	NA	NA
Gh_A01G095000	Gh_D06G009000	0.155809	undirected	NA	NA
Gh_A01G095000	Gh_D06G014900	0.128436	undirected	NA	NA
Gh_A01G095000	Gh_D06G028500	0.193886	undirected	NA	NA
Gh_A01G095000	Gh_D06G028700	0.128169	undirected	NA	NA
Gh_A01G095000	Gh_D06G028800	0.160799	undirected	NA	NA
Gh_A01G095000	Gh_D06G124700	0.155158	undirected	NA	NA
Gh_A01G095000	Gh_D06G194600	0.153411	undirected	NA	NA
Gh_A01G095000	Gh_D07G140000	0.220784	undirected	NA	NA
Gh_A01G095000	Gh_D07G146000	0.207903	undirected	NA	NA
Gh_A01G095000	Gh_D07G183700	0.149742	undirected	NA	NA
Gh_A01G095000	Gh_D07G237700	0.14105	undirected	NA	NA
Gh_A01G095000	Gh_D07G244100	0.160724	undirected	NA	NA
Gh_A01G095000	Gh_D08G037300	0.230003	undirected	NA	NA
Gh_A01G095000	Gh_D08G047300	0.16945	undirected	NA	NA
Gh_A01G095000	Gh_D08G048300	0.143499	undirected	NA	NA
Gh_A01G095000	Gh_D08G120200	0.294914	undirected	NA	NA
Gh_A01G095000	Gh_D08G171300	0.159194	undirected	NA	NA
Gh_A01G095000	Gh_D08G226900	0.151981	undirected	NA	NA
Gh_A01G095000	Gh_D09G097200	0.195559	undirected	NA	NA
Gh_A01G095000	Gh_D09G140600	0.27511	undirected	NA	NA
Gh_A01G095000	Gh_D10G061000	0.13938	undirected	NA	NA
Gh_A01G095000	Gh_D10G114000	0.109829	undirected	NA	NA
Gh_A01G095000	Gh_D10G261500	0.289419	undirected	NA	NA
Gh_A01G095000	Gh_D10G265900	0.110486	undirected	NA	NA
Gh_A01G095000	Gh_D11G090600	0.161199	undirected	NA	NA
Gh_A01G095000	Gh_D11G210100	0.103264	undirected	NA	NA
Gh_A01G095000	Gh_D11G282800	0.146229	undirected	NA	NA
Gh_A01G095000	Gh_D11G291200	0.111239	undirected	NA	NA
Gh_A01G095000	Gh_D11G295100	0.179254	undirected	NA	NA
Gh_A01G095000	Gh_D11G311800	0.142139	undirected	NA	NA
Gh_A01G095000	Gh_D11G322300	0.102587	undirected	NA	NA
Gh_A01G095000	Gh_D11G333500	0.134622	undirected	NA	NA
Gh_A01G095000	Gh_D11G337000	0.253419	undirected	NA	NA
Gh_A01G095000	Gh_D11G339200	0.106225	undirected	NA	NA
Gh_A01G095000	Gh_D11G342600	0.127499	undirected	NA	NA
Gh_A01G095000	Gh_D11G379200	0.122142	undirected	NA	NA
Gh_A01G095000	Gh_D11G384100	0.239864	undirected	NA	NA
Gh_A01G095000	Gh_D12G005200	0.128067	undirected	NA	NA
Gh_A01G095000	Gh_D12G131400	0.116856	undirected	NA	NA
Gh_A01G095000	Gh_D12G186500	0.142894	undirected	NA	NA
Gh_A01G095000	Gh_D13G001300	0.205538	undirected	NA	NA
Gh_A01G095000	Gh_D13G020400	0.230964	undirected	NA	NA
Gh_A01G095000	Gh_D13G032200	0.297127	undirected	NA	NA
Gh_A01G095000	Gh_D13G089100	0.217278	undirected	NA	NA
Gh_A01G095000	Gh_D13G118800	0.103146	undirected	NA	NA
Gh_A01G095000	Gh_D13G142100	0.202398	undirected	NA	NA
Gh_A01G095000	Gh_D13G180400	0.116737	undirected	NA	NA
Gh_A01G095000	Gh_D13G210500	0.133217	undirected	NA	NA
Gh_A01G095000	Gh_D13G235300	0.236232	undirected	NA	NA
Gh_A01G095000	Gh_D13G263300	0.160027	undirected	NA	NA
Gh_A01G095000	Gh_D13G263400	0.211673	undirected	NA	NA
Gh_A01G095000	Gh_D13G265500	0.109295	undirected	NA	NA
Gh_A01G100500	Gh_A01G141000	0.142765	undirected	NA	NA
Gh_A01G100500	Gh_A01G162200	0.141984	undirected	NA	NA
Gh_A01G100500	Gh_A01G184900	0.219363	undirected	NA	NA
Gh_A01G100500	Gh_A01G229600	0.129123	undirected	NA	NA
Gh_A01G100500	Gh_A01G233500	0.105593	undirected	NA	NA
Gh_A01G100500	Gh_A02G097100	0.166197	undirected	NA	NA
Gh_A01G100500	Gh_A03G003900	0.106136	undirected	NA	NA
Gh_A01G100500	Gh_A03G131400	0.165984	undirected	NA	NA
Gh_A01G100500	Gh_A03G136000	0.121686	undirected	NA	NA
Gh_A01G100500	Gh_A03G187900	0.13236	undirected	NA	NA
Gh_A01G100500	Gh_A03G208700	0.223505	undirected	NA	NA
Gh_A01G100500	Gh_A04G019400	0.156425	undirected	NA	NA
Gh_A01G100500	Gh_A04G138800	0.238501	undirected	NA	NA
Gh_A01G100500	Gh_A05G013700	0.114327	undirected	NA	NA
Gh_A01G100500	Gh_A05G026200	0.16364	undirected	NA	NA
Gh_A01G100500	Gh_A05G043800	0.151999	undirected	NA	NA
Gh_A01G100500	Gh_A05G046700	0.253859	undirected	NA	NA
Gh_A01G100500	Gh_A05G057400	0.203175	undirected	NA	NA
Gh_A01G100500	Gh_A05G071800	0.134152	undirected	NA	NA
Gh_A01G100500	Gh_A05G094300	0.195911	undirected	NA	NA
Gh_A01G100500	Gh_A05G168500	0.192241	undirected	NA	NA
Gh_A01G100500	Gh_A05G206500	0.234682	undirected	NA	NA
Gh_A01G100500	Gh_A05G216700	0.163171	undirected	NA	NA
Gh_A01G100500	Gh_A05G226900	0.141974	undirected	NA	NA
Gh_A01G100500	Gh_A05G241000	0.113994	undirected	NA	NA
Gh_A01G100500	Gh_A05G241100	0.203824	undirected	NA	NA
Gh_A01G100500	Gh_A05G247600	0.140896	undirected	NA	NA
Gh_A01G100500	Gh_A05G352800	0.143924	undirected	NA	NA
Gh_A01G100500	Gh_A05G396100	0.175793	undirected	NA	NA
Gh_A01G100500	Gh_A05G410000	0.245853	undirected	NA	NA
Gh_A01G100500	Gh_A06G066200	0.197093	undirected	NA	NA
Gh_A01G100500	Gh_A06G105600	0.137523	undirected	NA	NA
Gh_A01G100500	Gh_A06G132200	0.111232	undirected	NA	NA
Gh_A01G100500	Gh_A06G233600	0.206024	undirected	NA	NA
Gh_A01G100500	Gh_A07G029200	0.112698	undirected	NA	NA
Gh_A01G100500	Gh_A07G085000	0.272935	undirected	NA	NA
Gh_A01G100500	Gh_A07G145000	0.146236	undirected	NA	NA
Gh_A01G100500	Gh_A07G153200	0.113555	undirected	NA	NA
Gh_A01G100500	Gh_A07G240700	0.112045	undirected	NA	NA
Gh_A01G100500	Gh_A08G000200	0.143719	undirected	NA	NA
Gh_A01G100500	Gh_A08G028900	0.170627	undirected	NA	NA
Gh_A01G100500	Gh_A08G047300	0.203647	undirected	NA	NA
Gh_A01G100500	Gh_A08G058000	0.241693	undirected	NA	NA
Gh_A01G100500	Gh_A08G079100	0.125215	undirected	NA	NA
Gh_A01G100500	Gh_A08G132100	0.20435	undirected	NA	NA
Gh_A01G100500	Gh_A08G176000	0.15447	undirected	NA	NA
Gh_A01G100500	Gh_A08G234300	0.102698	undirected	NA	NA
Gh_A01G100500	Gh_A08G260900	0.278033	undirected	NA	NA
Gh_A01G100500	Gh_A08G286000	0.126509	undirected	NA	NA
Gh_A01G100500	Gh_A09G005400	0.187376	undirected	NA	NA
Gh_A01G100500	Gh_A09G053200	0.173746	undirected	NA	NA
Gh_A01G100500	Gh_A09G061900	0.114998	undirected	NA	NA
Gh_A01G100500	Gh_A09G201500	0.15593	undirected	NA	NA
Gh_A01G100500	Gh_A09G266500	0.111459	undirected	NA	NA
Gh_A01G100500	Gh_A10G001300	0.114698	undirected	NA	NA
Gh_A01G100500	Gh_A10G050100	0.116203	undirected	NA	NA
Gh_A01G100500	Gh_A10G083400	0.115588	undirected	NA	NA
Gh_A01G100500	Gh_A10G211300	0.267263	undirected	NA	NA
Gh_A01G100500	Gh_A10G231000	0.120273	undirected	NA	NA
Gh_A01G100500	Gh_A10G235300	0.11517	undirected	NA	NA
Gh_A01G100500	Gh_A10G240400	0.220879	undirected	NA	NA
Gh_A01G100500	Gh_A11G041400	0.191033	undirected	NA	NA
Gh_A01G100500	Gh_A11G057900	0.253168	undirected	NA	NA
Gh_A01G100500	Gh_A11G065200	0.17919	undirected	NA	NA
Gh_A01G100500	Gh_A11G110800	0.136553	undirected	NA	NA
Gh_A01G100500	Gh_A11G113500	0.311934	undirected	NA	NA
Gh_A01G100500	Gh_A11G136800	0.110702	undirected	NA	NA
Gh_A01G100500	Gh_A11G156700	0.153131	undirected	NA	NA
Gh_A01G100500	Gh_A11G207000	0.192937	undirected	NA	NA
Gh_A01G100500	Gh_A11G231000	0.148296	undirected	NA	NA
Gh_A01G100500	Gh_A11G305300	0.272287	undirected	NA	NA
Gh_A01G100500	Gh_A11G314900	0.104476	undirected	NA	NA
Gh_A01G100500	Gh_A11G318200	0.101699	undirected	NA	NA
Gh_A01G100500	Gh_A11G320700	0.114005	undirected	NA	NA
Gh_A01G100500	Gh_A11G322600	0.100921	undirected	NA	NA
Gh_A01G100500	Gh_A11G363500	0.138482	undirected	NA	NA
Gh_A01G100500	Gh_A12G036900	0.104438	undirected	NA	NA
Gh_A01G100500	Gh_A12G139300	0.137732	undirected	NA	NA
Gh_A01G100500	Gh_A12G142000	0.141372	undirected	NA	NA
Gh_A01G100500	Gh_A12G142100	0.130977	undirected	NA	NA
Gh_A01G100500	Gh_A12G157400	0.158204	undirected	NA	NA
Gh_A01G100500	Gh_A12G175400	0.121215	undirected	NA	NA
Gh_A01G100500	Gh_A12G215600	0.143524	undirected	NA	NA
Gh_A01G100500	Gh_A12G262100	0.238189	undirected	NA	NA
Gh_A01G100500	Gh_A12G266200	0.105706	undirected	NA	NA
Gh_A01G100500	Gh_A12G288000	0.235619	undirected	NA	NA
Gh_A01G100500	Gh_A12G289700	0.12761	undirected	NA	NA
Gh_A01G100500	Gh_A12G299900	0.119506	undirected	NA	NA
Gh_A01G100500	Gh_A13G022900	0.117886	undirected	NA	NA
Gh_A01G100500	Gh_A13G056500	0.102526	undirected	NA	NA
Gh_A01G100500	Gh_A13G098700	0.277077	undirected	NA	NA
Gh_A01G100500	Gh_A13G108000	0.132331	undirected	NA	NA
Gh_A01G100500	Gh_A13G111700	0.286826	undirected	NA	NA
Gh_A01G100500	Gh_A13G155400	0.23994	undirected	NA	NA
Gh_A01G100500	Gh_A13G178000	0.158398	undirected	NA	NA
Gh_A01G100500	Gh_A13G197000	0.1621	undirected	NA	NA
Gh_A01G100500	Gh_A13G207700	0.111634	undirected	NA	NA
Gh_A01G100500	Gh_A13G263600	0.146197	undirected	NA	NA
Gh_A01G100500	Gh_Contig00062G000300	0.138917	undirected	NA	NA
Gh_A01G100500	Gh_Contig00062G002000	0.268264	undirected	NA	NA
Gh_A01G100500	Gh_Contig00062G002900	0.145359	undirected	NA	NA
Gh_A01G100500	Gh_Contig00098G001300	0.102736	undirected	NA	NA
Gh_A01G100500	Gh_Contig00597G000700	0.130796	undirected	NA	NA
Gh_A01G100500	Gh_Contig00640G001000	0.170846	undirected	NA	NA
Gh_A01G100500	Gh_Contig01033_ERROPOS3049310+G002900	0.131046	undirected	NA	NA
Gh_A01G100500	Gh_Contig01120G000800	0.139418	undirected	NA	NA
Gh_A01G100500	Gh_Contig01138G000200	0.180927	undirected	NA	NA
Gh_A01G100500	Gh_D01G009100	0.159355	undirected	NA	NA
Gh_A01G100500	Gh_D01G031600	0.2376	undirected	NA	NA
Gh_A01G100500	Gh_D01G032700	0.253899	undirected	NA	NA
Gh_A01G100500	Gh_D01G038300	0.226342	undirected	NA	NA
Gh_A01G100500	Gh_D01G044100	0.253575	undirected	NA	NA
Gh_A01G100500	Gh_D01G044800	0.290967	undirected	NA	NA
Gh_A01G100500	Gh_D01G045800	0.272855	undirected	NA	NA
Gh_A01G100500	Gh_D01G105500	0.135951	undirected	NA	NA
Gh_A01G100500	Gh_D01G222600	0.15653	undirected	NA	NA
Gh_A01G100500	Gh_D01G233100	0.104979	undirected	NA	NA
Gh_A01G100500	Gh_D02G018400	0.145697	undirected	NA	NA
Gh_A01G100500	Gh_D02G047700	0.128725	undirected	NA	NA
Gh_A01G100500	Gh_D02G062700	0.192464	undirected	NA	NA
Gh_A01G100500	Gh_D02G091200	0.245528	undirected	NA	NA
Gh_A01G100500	Gh_D02G102800	0.102153	undirected	NA	NA
Gh_A01G100500	Gh_D02G176000	0.123624	undirected	NA	NA
Gh_A01G100500	Gh_D02G212300	0.13664	undirected	NA	NA
Gh_A01G100500	Gh_D02G224200	0.221412	undirected	NA	NA
Gh_A01G100500	Gh_D02G228200	0.108382	undirected	NA	NA
Gh_A01G100500	Gh_D03G000400	0.169005	undirected	NA	NA
Gh_A01G100500	Gh_D03G003900	0.202184	undirected	NA	NA
Gh_A01G100500	Gh_D03G072600	0.193153	undirected	NA	NA
Gh_A01G100500	Gh_D03G076100	0.10249	undirected	NA	NA
Gh_A01G100500	Gh_D03G123100	0.105723	undirected	NA	NA
Gh_A01G100500	Gh_D03G146600	0.1717	undirected	NA	NA
Gh_A01G100500	Gh_D03G175700	0.245646	undirected	NA	NA
Gh_A01G100500	Gh_D04G001500	0.112679	undirected	NA	NA
Gh_A01G100500	Gh_D04G019700	0.116869	undirected	NA	NA
Gh_A01G100500	Gh_D04G029900	0.107526	undirected	NA	NA
Gh_A01G100500	Gh_D04G074900	0.181922	undirected	NA	NA
Gh_A01G100500	Gh_D04G142200	0.134974	undirected	NA	NA
Gh_A01G100500	Gh_D04G144600	0.131271	undirected	NA	NA
Gh_A01G100500	Gh_D04G146800	0.208974	undirected	NA	NA
Gh_A01G100500	Gh_D04G183400	0.139052	undirected	NA	NA
Gh_A01G100500	Gh_D04G191800	0.229969	undirected	NA	NA
Gh_A01G100500	Gh_D04G195700	0.190408	undirected	NA	NA
Gh_A01G100500	Gh_D05G006800	0.108078	undirected	NA	NA
Gh_A01G100500	Gh_D05G040700	0.200083	undirected	NA	NA
Gh_A01G100500	Gh_D05G047200	0.241385	undirected	NA	NA
Gh_A01G100500	Gh_D05G111000	0.118066	undirected	NA	NA
Gh_A01G100500	Gh_D05G165500	0.134831	undirected	NA	NA
Gh_A01G100500	Gh_D05G184200	0.1112	undirected	NA	NA
Gh_A01G100500	Gh_D05G188500	0.117395	undirected	NA	NA
Gh_A01G100500	Gh_D05G223900	0.261104	undirected	NA	NA
Gh_A01G100500	Gh_D05G231300	0.144991	undirected	NA	NA
Gh_A01G100500	Gh_D05G260900	0.200515	undirected	NA	NA
Gh_A01G100500	Gh_D05G288400	0.202753	undirected	NA	NA
Gh_A01G100500	Gh_D05G386300	0.243179	undirected	NA	NA
Gh_A01G100500	Gh_D05G387200	0.292431	undirected	NA	NA
Gh_A01G100500	Gh_D06G004200	0.129306	undirected	NA	NA
Gh_A01G100500	Gh_D06G006500	0.118751	undirected	NA	NA
Gh_A01G100500	Gh_D06G019600	0.205369	undirected	NA	NA
Gh_A01G100500	Gh_D06G028500	0.302461	undirected	NA	NA
Gh_A01G100500	Gh_D06G028700	0.291955	undirected	NA	NA
Gh_A01G100500	Gh_D06G028800	0.32472	undirected	NA	NA
Gh_A01G100500	Gh_D06G038000	0.194993	undirected	NA	NA
Gh_A01G100500	Gh_D06G065300	0.148264	undirected	NA	NA
Gh_A01G100500	Gh_D06G156700	0.110206	undirected	NA	NA
Gh_A01G100500	Gh_D06G209200	0.113837	undirected	NA	NA
Gh_A01G100500	Gh_D06G238000	0.125679	undirected	NA	NA
Gh_A01G100500	Gh_D06G241300	0.223938	undirected	NA	NA
Gh_A01G100500	Gh_D06G243900	0.134329	undirected	NA	NA
Gh_A01G100500	Gh_D07G014600	0.114644	undirected	NA	NA
Gh_A01G100500	Gh_D07G020300	0.131913	undirected	NA	NA
Gh_A01G100500	Gh_D07G140000	0.301324	undirected	NA	NA
Gh_A01G100500	Gh_D07G175000	0.152691	undirected	NA	NA
Gh_A01G100500	Gh_D07G183700	0.329647	undirected	NA	NA
Gh_A01G100500	Gh_D07G184800	0.102311	undirected	NA	NA
Gh_A01G100500	Gh_D07G244100	0.228444	undirected	NA	NA
Gh_A01G100500	Gh_D07G244200	0.111163	undirected	NA	NA
Gh_A01G100500	Gh_D08G007700	0.193801	undirected	NA	NA
Gh_A01G100500	Gh_D08G026600	0.12485	undirected	NA	NA
Gh_A01G100500	Gh_D08G037300	0.193302	undirected	NA	NA
Gh_A01G100500	Gh_D08G045200	0.248837	undirected	NA	NA
Gh_A01G100500	Gh_D08G048300	0.323324	undirected	NA	NA
Gh_A01G100500	Gh_D08G120200	0.102871	undirected	NA	NA
Gh_A01G100500	Gh_D08G133100	0.139305	undirected	NA	NA
Gh_A01G100500	Gh_D08G159300	0.177026	undirected	NA	NA
Gh_A01G100500	Gh_D08G188100	0.112485	undirected	NA	NA
Gh_A01G100500	Gh_D09G006500	0.152328	undirected	NA	NA
Gh_A01G100500	Gh_D09G035400	0.126191	undirected	NA	NA
Gh_A01G100500	Gh_D09G096700	0.137045	undirected	NA	NA
Gh_A01G100500	Gh_D09G097200	0.161507	undirected	NA	NA
Gh_A01G100500	Gh_D09G232700	0.102251	undirected	NA	NA
Gh_A01G100500	Gh_D10G022500	0.13981	undirected	NA	NA
Gh_A01G100500	Gh_D10G047300	0.127009	undirected	NA	NA
Gh_A01G100500	Gh_D10G061000	0.198694	undirected	NA	NA
Gh_A01G100500	Gh_D10G064700	0.174962	undirected	NA	NA
Gh_A01G100500	Gh_D10G097100	0.129836	undirected	NA	NA
Gh_A01G100500	Gh_D10G114000	0.247216	undirected	NA	NA
Gh_A01G100500	Gh_D10G169300	0.209549	undirected	NA	NA
Gh_A01G100500	Gh_D10G214000	0.101173	undirected	NA	NA
Gh_A01G100500	Gh_D10G218500	0.111414	undirected	NA	NA
Gh_A01G100500	Gh_D10G261500	0.201735	undirected	NA	NA
Gh_A01G100500	Gh_D10G265900	0.22434	undirected	NA	NA
Gh_A01G100500	Gh_D11G041300	0.231309	undirected	NA	NA
Gh_A01G100500	Gh_D11G073300	0.111131	undirected	NA	NA
Gh_A01G100500	Gh_D11G207600	0.103319	undirected	NA	NA
Gh_A01G100500	Gh_D11G213300	0.208653	undirected	NA	NA
Gh_A01G100500	Gh_D11G213600	0.1757	undirected	NA	NA
Gh_A01G100500	Gh_D11G282100	0.100672	undirected	NA	NA
Gh_A01G100500	Gh_D11G282800	0.232229	undirected	NA	NA
Gh_A01G100500	Gh_D11G290100	0.161201	undirected	NA	NA
Gh_A01G100500	Gh_D11G305300	0.273707	undirected	NA	NA
Gh_A01G100500	Gh_D11G309800	0.301385	undirected	NA	NA
Gh_A01G100500	Gh_D11G311200	0.191148	undirected	NA	NA
Gh_A01G100500	Gh_D11G311800	0.270498	undirected	NA	NA
Gh_A01G100500	Gh_D11G315300	0.189897	undirected	NA	NA
Gh_A01G100500	Gh_D11G317300	0.109241	undirected	NA	NA
Gh_A01G100500	Gh_D11G317800	0.167938	undirected	NA	NA
Gh_A01G100500	Gh_D11G319500	0.117131	undirected	NA	NA
Gh_A01G100500	Gh_D11G322300	0.235382	undirected	NA	NA
Gh_A01G100500	Gh_D11G328700	0.153061	undirected	NA	NA
Gh_A01G100500	Gh_D11G328900	0.181705	undirected	NA	NA
Gh_A01G100500	Gh_D11G333500	0.267564	undirected	NA	NA
Gh_A01G100500	Gh_D11G335400	0.181948	undirected	NA	NA
Gh_A01G100500	Gh_D11G337000	0.214328	undirected	NA	NA
Gh_A01G100500	Gh_D11G339300	0.196996	undirected	NA	NA
Gh_A01G100500	Gh_D11G341900	0.133968	undirected	NA	NA
Gh_A01G100500	Gh_D11G342600	0.339771	undirected	NA	NA
Gh_A01G100500	Gh_D11G342700	0.184676	undirected	NA	NA
Gh_A01G100500	Gh_D11G344900	0.249407	undirected	NA	NA
Gh_A01G100500	Gh_D11G345000	0.138292	undirected	NA	NA
Gh_A01G100500	Gh_D11G361900	0.121483	undirected	NA	NA
Gh_A01G100500	Gh_D11G384100	0.282092	undirected	NA	NA
Gh_A01G100500	Gh_D12G005200	0.248124	undirected	NA	NA
Gh_A01G100500	Gh_D12G073400	0.174231	undirected	NA	NA
Gh_A01G100500	Gh_D12G097400	0.113632	undirected	NA	NA
Gh_A01G100500	Gh_D12G139000	0.145287	undirected	NA	NA
Gh_A01G100500	Gh_D12G194100	0.19311	undirected	NA	NA
Gh_A01G100500	Gh_D12G292300	0.196638	undirected	NA	NA
Gh_A01G100500	Gh_D13G001300	0.29572	undirected	NA	NA
Gh_A01G100500	Gh_D13G020400	0.218469	undirected	NA	NA
Gh_A01G100500	Gh_D13G020500	0.174439	undirected	NA	NA
Gh_A01G100500	Gh_D13G032200	0.186299	undirected	NA	NA
Gh_A01G100500	Gh_D13G033300	0.107155	undirected	NA	NA
Gh_A01G100500	Gh_D13G089100	0.192523	undirected	NA	NA
Gh_A01G100500	Gh_D13G094200	0.142818	undirected	NA	NA
Gh_A01G100500	Gh_D13G104900	0.133742	undirected	NA	NA
Gh_A01G100500	Gh_D13G118800	0.159189	undirected	NA	NA
Gh_A01G100500	Gh_D13G177100	0.148957	undirected	NA	NA
Gh_A01G100500	Gh_D13G180400	0.103212	undirected	NA	NA
Gh_A01G100500	Gh_D13G210700	0.213397	undirected	NA	NA
Gh_A01G100500	Gh_D13G263400	0.102653	undirected	NA	NA
Gh_A01G100500	Gh_D13G265500	0.283267	undirected	NA	NA
Gh_A01G100500	Gh_D13G267400	0.113528	undirected	NA	NA
Gh_A01G141000	Gh_A01G162200	0.206105	undirected	NA	NA
Gh_A01G141000	Gh_A01G184900	0.138735	undirected	NA	NA
Gh_A01G141000	Gh_A01G204800	0.157047	undirected	NA	NA
Gh_A01G141000	Gh_A01G229600	0.124121	undirected	NA	NA
Gh_A01G141000	Gh_A01G233500	0.327162	undirected	NA	NA
Gh_A01G141000	Gh_A01G248200	0.255912	undirected	NA	NA
Gh_A01G141000	Gh_A01G248700	0.285979	undirected	NA	NA
Gh_A01G141000	Gh_A02G051000	0.121144	undirected	NA	NA
Gh_A01G141000	Gh_A02G088100	0.172599	undirected	NA	NA
Gh_A01G141000	Gh_A02G111500	0.297342	undirected	NA	NA
Gh_A01G141000	Gh_A03G035800	0.311899	undirected	NA	NA
Gh_A01G141000	Gh_A03G037900	0.206957	undirected	NA	NA
Gh_A01G141000	Gh_A03G048700	0.249342	undirected	NA	NA
Gh_A01G141000	Gh_A03G049300	0.184452	undirected	NA	NA
Gh_A01G141000	Gh_A03G050100	0.246661	undirected	NA	NA
Gh_A01G141000	Gh_A03G061500	0.265721	undirected	NA	NA
Gh_A01G141000	Gh_A03G119900	0.290641	undirected	NA	NA
Gh_A01G141000	Gh_A03G122200	0.333875	undirected	NA	NA
Gh_A01G141000	Gh_A03G131400	0.128668	undirected	NA	NA
Gh_A01G141000	Gh_A03G208700	0.208116	undirected	NA	NA
Gh_A01G141000	Gh_A04G019400	0.14468	undirected	NA	NA
Gh_A01G141000	Gh_A04G035900	0.287683	undirected	NA	NA
Gh_A01G141000	Gh_A04G036000	0.336475	undirected	NA	NA
Gh_A01G141000	Gh_A04G042800	0.310554	undirected	NA	NA
Gh_A01G141000	Gh_A04G063000	0.19373	undirected	NA	NA
Gh_A01G141000	Gh_A04G067100	0.240253	undirected	NA	NA
Gh_A01G141000	Gh_A04G125900	0.128255	undirected	NA	NA
Gh_A01G141000	Gh_A05G004900	0.23798	undirected	NA	NA
Gh_A01G141000	Gh_A05G013700	0.10481	undirected	NA	NA
Gh_A01G141000	Gh_A05G018200	0.11471	undirected	NA	NA
Gh_A01G141000	Gh_A05G026200	0.324165	undirected	NA	NA
Gh_A01G141000	Gh_A05G026400	0.289499	undirected	NA	NA
Gh_A01G141000	Gh_A05G046700	0.269096	undirected	NA	NA
Gh_A01G141000	Gh_A05G051400	0.341653	undirected	NA	NA
Gh_A01G141000	Gh_A05G051700	0.160587	undirected	NA	NA
Gh_A01G141000	Gh_A05G053400	0.295252	undirected	NA	NA
Gh_A01G141000	Gh_A05G053500	0.318641	undirected	NA	NA
Gh_A01G141000	Gh_A05G058600	0.305661	undirected	NA	NA
Gh_A01G141000	Gh_A05G063900	0.196123	undirected	NA	NA
Gh_A01G141000	Gh_A05G141000	0.107661	undirected	NA	NA
Gh_A01G141000	Gh_A05G153400	0.271759	undirected	NA	NA
Gh_A01G141000	Gh_A05G165700	0.132503	undirected	NA	NA
Gh_A01G141000	Gh_A05G206500	0.132402	undirected	NA	NA
Gh_A01G141000	Gh_A05G216700	0.303865	undirected	NA	NA
Gh_A01G141000	Gh_A05G223500	0.231948	undirected	NA	NA
Gh_A01G141000	Gh_A05G243500	0.281211	undirected	NA	NA
Gh_A01G141000	Gh_A05G337200	0.278359	undirected	NA	NA
Gh_A01G141000	Gh_A05G352800	0.23954	undirected	NA	NA
Gh_A01G141000	Gh_A05G362900	0.336812	undirected	NA	NA
Gh_A01G141000	Gh_A05G390800	0.281929	undirected	NA	NA
Gh_A01G141000	Gh_A05G396100	0.236137	undirected	NA	NA
Gh_A01G141000	Gh_A05G400900	0.261263	undirected	NA	NA
Gh_A01G141000	Gh_A05G410000	0.216494	undirected	NA	NA
Gh_A01G141000	Gh_A05G412700	0.203517	undirected	NA	NA
Gh_A01G141000	Gh_A06G020900	0.292023	undirected	NA	NA
Gh_A01G141000	Gh_A06G025600	0.28602	undirected	NA	NA
Gh_A01G141000	Gh_A06G073500	0.144447	undirected	NA	NA
Gh_A01G141000	Gh_A06G084600	0.244178	undirected	NA	NA
Gh_A01G141000	Gh_A06G105600	0.103596	undirected	NA	NA
Gh_A01G141000	Gh_A06G132200	0.334267	undirected	NA	NA
Gh_A01G141000	Gh_A06G140600	0.186416	undirected	NA	NA
Gh_A01G141000	Gh_A06G164400	0.112492	undirected	NA	NA
Gh_A01G141000	Gh_A07G028800	0.193524	undirected	NA	NA
Gh_A01G141000	Gh_A07G042200	0.265286	undirected	NA	NA
Gh_A01G141000	Gh_A07G085000	0.122202	undirected	NA	NA
Gh_A01G141000	Gh_A07G110600	0.181194	undirected	NA	NA
Gh_A01G141000	Gh_A07G194900	0.107149	undirected	NA	NA
Gh_A01G141000	Gh_A07G196100	0.134651	undirected	NA	NA
Gh_A01G141000	Gh_A07G196600	0.281319	undirected	NA	NA
Gh_A01G141000	Gh_A07G203400	0.335007	undirected	NA	NA
Gh_A01G141000	Gh_A07G240900	0.160904	undirected	NA	NA
Gh_A01G141000	Gh_A08G000200	0.219099	undirected	NA	NA
Gh_A01G141000	Gh_A08G047300	0.100631	undirected	NA	NA
Gh_A01G141000	Gh_A08G047400	0.235855	undirected	NA	NA
Gh_A01G141000	Gh_A08G056800	0.151378	undirected	NA	NA
Gh_A01G141000	Gh_A08G058000	0.228598	undirected	NA	NA
Gh_A01G141000	Gh_A08G071900	0.116296	undirected	NA	NA
Gh_A01G141000	Gh_A08G125700	0.199731	undirected	NA	NA
Gh_A01G141000	Gh_A08G165300	0.29999	undirected	NA	NA
Gh_A01G141000	Gh_A08G166100	0.215314	undirected	NA	NA
Gh_A01G141000	Gh_A08G178000	0.167796	undirected	NA	NA
Gh_A01G141000	Gh_A08G201500	0.240847	undirected	NA	NA
Gh_A01G141000	Gh_A08G234300	0.328701	undirected	NA	NA
Gh_A01G141000	Gh_A08G260900	0.261488	undirected	NA	NA
Gh_A01G141000	Gh_A09G005400	0.105884	undirected	NA	NA
Gh_A01G141000	Gh_A09G009100	0.329074	undirected	NA	NA
Gh_A01G141000	Gh_A09G031200	0.335657	undirected	NA	NA
Gh_A01G141000	Gh_A09G053000	0.332708	undirected	NA	NA
Gh_A01G141000	Gh_A09G053200	0.205159	undirected	NA	NA
Gh_A01G141000	Gh_A09G060100	0.146401	undirected	NA	NA
Gh_A01G141000	Gh_A09G201500	0.141744	undirected	NA	NA
Gh_A01G141000	Gh_A09G245800	0.229054	undirected	NA	NA
Gh_A01G141000	Gh_A10G050100	0.197887	undirected	NA	NA
Gh_A01G141000	Gh_A10G055600	0.235357	undirected	NA	NA
Gh_A01G141000	Gh_A10G075500	0.303972	undirected	NA	NA
Gh_A01G141000	Gh_A10G195200	0.305874	undirected	NA	NA
Gh_A01G141000	Gh_A10G203300	0.222664	undirected	NA	NA
Gh_A01G141000	Gh_A10G207400	0.323428	undirected	NA	NA
Gh_A01G141000	Gh_A10G211300	0.102618	undirected	NA	NA
Gh_A01G141000	Gh_A10G214100	0.16054	undirected	NA	NA
Gh_A01G141000	Gh_A10G231000	0.270332	undirected	NA	NA
Gh_A01G141000	Gh_A10G235300	0.236906	undirected	NA	NA
Gh_A01G141000	Gh_A10G240400	0.285518	undirected	NA	NA
Gh_A01G141000	Gh_A10G249400	0.179397	undirected	NA	NA
Gh_A01G141000	Gh_A11G057900	0.116192	undirected	NA	NA
Gh_A01G141000	Gh_A11G061300	0.265695	undirected	NA	NA
Gh_A01G141000	Gh_A11G065200	0.200899	undirected	NA	NA
Gh_A01G141000	Gh_A11G110800	0.194192	undirected	NA	NA
Gh_A01G141000	Gh_A11G113500	0.211915	undirected	NA	NA
Gh_A01G141000	Gh_A11G131700	0.328069	undirected	NA	NA
Gh_A01G141000	Gh_A11G203100	0.265676	undirected	NA	NA
Gh_A01G141000	Gh_A11G207000	0.343137	undirected	NA	NA
Gh_A01G141000	Gh_A11G216600	0.236445	undirected	NA	NA
Gh_A01G141000	Gh_A11G236000	0.160588	undirected	NA	NA
Gh_A01G141000	Gh_A11G264600	0.29843	undirected	NA	NA
Gh_A01G141000	Gh_A11G274700	0.188213	undirected	NA	NA
Gh_A01G141000	Gh_A11G291000	0.265894	undirected	NA	NA
Gh_A01G141000	Gh_A11G297200	0.230043	undirected	NA	NA
Gh_A01G141000	Gh_A11G314900	0.317803	undirected	NA	NA
Gh_A01G141000	Gh_A11G316500	0.145754	undirected	NA	NA
Gh_A01G141000	Gh_A11G318200	0.281118	undirected	NA	NA
Gh_A01G141000	Gh_A11G320700	0.136572	undirected	NA	NA
Gh_A01G141000	Gh_A11G350900	0.309246	undirected	NA	NA
Gh_A01G141000	Gh_A11G362400	0.231446	undirected	NA	NA
Gh_A01G141000	Gh_A11G366200	0.303608	undirected	NA	NA
Gh_A01G141000	Gh_A12G005800	0.307746	undirected	NA	NA
Gh_A01G141000	Gh_A12G036900	0.101649	undirected	NA	NA
Gh_A01G141000	Gh_A12G042700	0.132708	undirected	NA	NA
Gh_A01G141000	Gh_A12G045000	0.177776	undirected	NA	NA
Gh_A01G141000	Gh_A12G139300	0.257968	undirected	NA	NA
Gh_A01G141000	Gh_A12G142100	0.283488	undirected	NA	NA
Gh_A01G141000	Gh_A12G175400	0.15091	undirected	NA	NA
Gh_A01G141000	Gh_A12G199900	0.348164	undirected	NA	NA
Gh_A01G141000	Gh_A12G215600	0.12125	undirected	NA	NA
Gh_A01G141000	Gh_A12G262100	0.120787	undirected	NA	NA
Gh_A01G141000	Gh_A12G266200	0.307771	undirected	NA	NA
Gh_A01G141000	Gh_A12G288000	0.206269	undirected	NA	NA
Gh_A01G141000	Gh_A12G289300	0.121885	undirected	NA	NA
Gh_A01G141000	Gh_A12G289700	0.134214	undirected	NA	NA
Gh_A01G141000	Gh_A13G022900	0.158538	undirected	NA	NA
Gh_A01G141000	Gh_A13G023400	0.283756	undirected	NA	NA
Gh_A01G141000	Gh_A13G027300	0.164069	undirected	NA	NA
Gh_A01G141000	Gh_A13G053500	0.193119	undirected	NA	NA
Gh_A01G141000	Gh_A13G087600	0.24856	undirected	NA	NA
Gh_A01G141000	Gh_A13G097300	0.211147	undirected	NA	NA
Gh_A01G141000	Gh_A13G098700	0.13211	undirected	NA	NA
Gh_A01G141000	Gh_A13G108000	0.124982	undirected	NA	NA
Gh_A01G141000	Gh_A13G110200	0.250788	undirected	NA	NA
Gh_A01G141000	Gh_A13G111700	0.236424	undirected	NA	NA
Gh_A01G141000	Gh_A13G155400	0.182043	undirected	NA	NA
Gh_A01G141000	Gh_A13G178000	0.270682	undirected	NA	NA
Gh_A01G141000	Gh_A13G197000	0.139034	undirected	NA	NA
Gh_A01G141000	Gh_A13G210400	0.10808	undirected	NA	NA
Gh_A01G141000	Gh_A13G216500	0.280332	undirected	NA	NA
Gh_A01G141000	Gh_A13G263600	0.191928	undirected	NA	NA
Gh_A01G141000	Gh_Contig00062G000200	0.316156	undirected	NA	NA
Gh_A01G141000	Gh_Contig00062G002000	0.129306	undirected	NA	NA
Gh_A01G141000	Gh_Contig00098G001300	0.234026	undirected	NA	NA
Gh_A01G141000	Gh_Contig00117G000300	0.255521	undirected	NA	NA
Gh_A01G141000	Gh_Contig00246G000500	0.213493	undirected	NA	NA
Gh_A01G141000	Gh_Contig00374G001000	0.23249	undirected	NA	NA
Gh_A01G141000	Gh_Contig00527G000600	0.195168	undirected	NA	NA
Gh_A01G141000	Gh_Contig00535G000400	0.202896	undirected	NA	NA
Gh_A01G141000	Gh_Contig00535G001700	0.110001	undirected	NA	NA
Gh_A01G141000	Gh_Contig00539G001100	0.162009	undirected	NA	NA
Gh_A01G141000	Gh_Contig00558G000100	0.148273	undirected	NA	NA
Gh_A01G141000	Gh_Contig00640G000700	0.229586	undirected	NA	NA
Gh_A01G141000	Gh_Contig00640G001000	0.217349	undirected	NA	NA
Gh_A01G141000	Gh_Contig00641G000200	0.18128	undirected	NA	NA
Gh_A01G141000	Gh_Contig01081G000200	0.147127	undirected	NA	NA
Gh_A01G141000	Gh_Contig01120G000800	0.101852	undirected	NA	NA
Gh_A01G141000	Gh_Contig01138G000200	0.132904	undirected	NA	NA
Gh_A01G141000	Gh_D01G009100	0.282522	undirected	NA	NA
Gh_A01G141000	Gh_D01G031600	0.206664	undirected	NA	NA
Gh_A01G141000	Gh_D01G032700	0.115788	undirected	NA	NA
Gh_A01G141000	Gh_D01G039000	0.223924	undirected	NA	NA
Gh_A01G141000	Gh_D01G042100	0.157072	undirected	NA	NA
Gh_A01G141000	Gh_D01G044100	0.239353	undirected	NA	NA
Gh_A01G141000	Gh_D01G044800	0.157163	undirected	NA	NA
Gh_A01G141000	Gh_D01G045800	0.121503	undirected	NA	NA
Gh_A01G141000	Gh_D01G063700	0.269532	undirected	NA	NA
Gh_A01G141000	Gh_D01G072200	0.26035	undirected	NA	NA
Gh_A01G141000	Gh_D01G100200	0.321609	undirected	NA	NA
Gh_A01G141000	Gh_D01G103200	0.10589	undirected	NA	NA
Gh_A01G141000	Gh_D01G105500	0.127943	undirected	NA	NA
Gh_A01G141000	Gh_D01G166600	0.233912	undirected	NA	NA
Gh_A01G141000	Gh_D02G009900	0.131913	undirected	NA	NA
Gh_A01G141000	Gh_D02G018400	0.114827	undirected	NA	NA
Gh_A01G141000	Gh_D02G025800	0.140063	undirected	NA	NA
Gh_A01G141000	Gh_D02G043100	0.143579	undirected	NA	NA
Gh_A01G141000	Gh_D02G089800	0.137309	undirected	NA	NA
Gh_A01G141000	Gh_D02G102800	0.190456	undirected	NA	NA
Gh_A01G141000	Gh_D02G162300	0.273364	undirected	NA	NA
Gh_A01G141000	Gh_D02G176000	0.133281	undirected	NA	NA
Gh_A01G141000	Gh_D02G212300	0.128649	undirected	NA	NA
Gh_A01G141000	Gh_D02G213900	0.127594	undirected	NA	NA
Gh_A01G141000	Gh_D02G228200	0.276917	undirected	NA	NA
Gh_A01G141000	Gh_D03G000400	0.146506	undirected	NA	NA
Gh_A01G141000	Gh_D03G003900	0.14151	undirected	NA	NA
Gh_A01G141000	Gh_D03G010600	0.103124	undirected	NA	NA
Gh_A01G141000	Gh_D03G012300	0.297592	undirected	NA	NA
Gh_A01G141000	Gh_D03G048300	0.221545	undirected	NA	NA
Gh_A01G141000	Gh_D03G072100	0.261834	undirected	NA	NA
Gh_A01G141000	Gh_D03G076100	0.154689	undirected	NA	NA
Gh_A01G141000	Gh_D03G089600	0.291012	undirected	NA	NA
Gh_A01G141000	Gh_D03G123100	0.104423	undirected	NA	NA
Gh_A01G141000	Gh_D03G135300	0.333989	undirected	NA	NA
Gh_A01G141000	Gh_D03G146600	0.188639	undirected	NA	NA
Gh_A01G141000	Gh_D03G175700	0.141257	undirected	NA	NA
Gh_A01G141000	Gh_D03G186100	0.10387	undirected	NA	NA
Gh_A01G141000	Gh_D04G001500	0.105055	undirected	NA	NA
Gh_A01G141000	Gh_D04G008200	0.23221	undirected	NA	NA
Gh_A01G141000	Gh_D04G013800	0.189045	undirected	NA	NA
Gh_A01G141000	Gh_D04G019700	0.191772	undirected	NA	NA
Gh_A01G141000	Gh_D04G022100	0.336719	undirected	NA	NA
Gh_A01G141000	Gh_D04G029900	0.286365	undirected	NA	NA
Gh_A01G141000	Gh_D04G071400	0.13355	undirected	NA	NA
Gh_A01G141000	Gh_D04G074900	0.112849	undirected	NA	NA
Gh_A01G141000	Gh_D04G089000	0.217199	undirected	NA	NA
Gh_A01G141000	Gh_D04G094400	0.134431	undirected	NA	NA
Gh_A01G141000	Gh_D04G100800	0.277774	undirected	NA	NA
Gh_A01G141000	Gh_D04G160600	0.291549	undirected	NA	NA
Gh_A01G141000	Gh_D04G181800	0.241852	undirected	NA	NA
Gh_A01G141000	Gh_D04G183400	0.273127	undirected	NA	NA
Gh_A01G141000	Gh_D04G191800	0.192664	undirected	NA	NA
Gh_A01G141000	Gh_D04G195700	0.224601	undirected	NA	NA
Gh_A01G141000	Gh_D04G217600	0.163473	undirected	NA	NA
Gh_A01G141000	Gh_D05G035500	0.297574	undirected	NA	NA
Gh_A01G141000	Gh_D05G043300	0.109855	undirected	NA	NA
Gh_A01G141000	Gh_D05G047200	0.157972	undirected	NA	NA
Gh_A01G141000	Gh_D05G090400	0.230555	undirected	NA	NA
Gh_A01G141000	Gh_D05G118800	0.14691	undirected	NA	NA
Gh_A01G141000	Gh_D05G120200	0.137845	undirected	NA	NA
Gh_A01G141000	Gh_D05G123100	0.225582	undirected	NA	NA
Gh_A01G141000	Gh_D05G165500	0.134369	undirected	NA	NA
Gh_A01G141000	Gh_D05G169300	0.315037	undirected	NA	NA
Gh_A01G141000	Gh_D05G184200	0.294962	undirected	NA	NA
Gh_A01G141000	Gh_D05G185900	0.289134	undirected	NA	NA
Gh_A01G141000	Gh_D05G188500	0.258294	undirected	NA	NA
Gh_A01G141000	Gh_D05G209600	0.168712	undirected	NA	NA
Gh_A01G141000	Gh_D05G223900	0.170754	undirected	NA	NA
Gh_A01G141000	Gh_D05G225500	0.260863	undirected	NA	NA
Gh_A01G141000	Gh_D05G240000	0.35238	undirected	NA	NA
Gh_A01G141000	Gh_D05G260900	0.27912	undirected	NA	NA
Gh_A01G141000	Gh_D05G326100	0.192719	undirected	NA	NA
Gh_A01G141000	Gh_D05G386300	0.313113	undirected	NA	NA
Gh_A01G141000	Gh_D05G387200	0.241702	undirected	NA	NA
Gh_A01G141000	Gh_D06G004200	0.201941	undirected	NA	NA
Gh_A01G141000	Gh_D06G006500	0.174953	undirected	NA	NA
Gh_A01G141000	Gh_D06G014900	0.277051	undirected	NA	NA
Gh_A01G141000	Gh_D06G019600	0.177329	undirected	NA	NA
Gh_A01G141000	Gh_D06G027800	0.164872	undirected	NA	NA
Gh_A01G141000	Gh_D06G028500	0.217742	undirected	NA	NA
Gh_A01G141000	Gh_D06G028700	0.239314	undirected	NA	NA
Gh_A01G141000	Gh_D06G028800	0.245272	undirected	NA	NA
Gh_A01G141000	Gh_D06G031500	0.114511	undirected	NA	NA
Gh_A01G141000	Gh_D06G124700	0.33464	undirected	NA	NA
Gh_A01G141000	Gh_D06G131000	0.205085	undirected	NA	NA
Gh_A01G141000	Gh_D06G139600	0.106397	undirected	NA	NA
Gh_A01G141000	Gh_D06G194600	0.290404	undirected	NA	NA
Gh_A01G141000	Gh_D06G209500	0.268146	undirected	NA	NA
Gh_A01G141000	Gh_D07G005800	0.124947	undirected	NA	NA
Gh_A01G141000	Gh_D07G014600	0.289107	undirected	NA	NA
Gh_A01G141000	Gh_D07G105300	0.311774	undirected	NA	NA
Gh_A01G141000	Gh_D07G132500	0.176778	undirected	NA	NA
Gh_A01G141000	Gh_D07G140000	0.234184	undirected	NA	NA
Gh_A01G141000	Gh_D07G146000	0.252314	undirected	NA	NA
Gh_A01G141000	Gh_D07G156500	0.111897	undirected	NA	NA
Gh_A01G141000	Gh_D07G173800	0.107463	undirected	NA	NA
Gh_A01G141000	Gh_D07G183700	0.182223	undirected	NA	NA
[truncated: 75,583 more rows]
